# Supplementary material for: Dysregulated miRNAs modulate tumor microenvironment associated signaling networks in pancreatic ductal adenocarcinoma
Source: Precis Clin Med. 2023 Mar 10;6(1):pbad004. doi: 10.1093/pcmedi/pbad004 (PMC10052370; doi:10.1093/pcmedi/pbad004)
Supplement: pbad004_Supplemental_Figures [file pbad004_supplemental_figures.zip]

Archive with 8 entries (8 files):
- Suppl.Table S1_Subject_characteristics.xlsx
- Suppl.Table S2_RNA-seq_DEGs.xlsx
- Suppl.Table S3_Tissue_DEmiRNAs.xlsx
- Suppl.Table S4_Tissue_DEmiRNA-DEG.xlsx
- Suppl.Table S5_tissueDEmiRNA-target_co-expression.xlsx
- Suppl.Table S6_Plasma DEmiRNAs.xlsx
- Suppl.Table S7_Plasma_DEmiRNA-DEG.xlsx
- Supplementary_Figures_03022023.pdf
