# Supplementary material for: Dysregulated miRNAs modulate tumor microenvironment associated signaling networks in pancreatic ductal adenocarcinoma
Source: Precis Clin Med. 2023 Mar 10;6(1):pbad004. doi: 10.1093/pcmedi/pbad004 (PMC10052370; doi:10.1093/pcmedi/pbad004)
Supplement: pbad004_Supplemental_Figures [file pbad004_supplemental_figures.zip › Suppl.Table S1_Subject_characteristics.xlsx]

## Sheet: Sheet1
Supplementary Table S1. Subject clinical characteristics
Sample ID	Biospecimen	Group	Age	Sex	Stage	Grade
HP01_T	Tissue	PDAC	77	M	pT2/pN1	G3
HP02_T	Tissue	PDAC	62	M	pT3/pN1	G2
HP03_T	Tissue	PDAC	68	F	pT3/pN0	G3
HP04_T	Tissue	PDAC	62	F	pT2/pN0	ND
HP05_T	Tissue	PDAC	78	F	pT2/pN1	G2
HP01_N	Tissue	Control	77	M	NA	NA
HP03_N	Tissue	Control	68	F	NA	NA
HP04_N	Tissue	Control	62	F	NA	NA
HP05_N	Tissue	Control	78	F	NA	NA
HP01	Plasma	PDAC	77	M	pT2/pN1	G3
HP02	Plasma	PDAC	62	M	pT3/pN1	G2
HP03	Plasma	PDAC	68	F	pT3/pN0	G3
HP05	Plasma	PDAC	78	F	pT2/pN1	G2
HP06	Plasma	PDAC	68	F	pT1c/pN2	G1
G40	Plasma	Control	73	M	NA	NA
G46	Plasma	Control	65	M	NA	NA
G47	Plasma	Control	69	F	NA	NA
G66	Plasma	Control	75	F	NA	NA
G89	Plasma	Control	61	F	NA	NA
G104	Plasma	Control	72	F	NA	NA
ND: Not determined
