# Supplementary material for: Dysregulated miRNAs modulate tumor microenvironment associated signaling networks in pancreatic ductal adenocarcinoma
Source: Precis Clin Med. 2023 Mar 10;6(1):pbad004. doi: 10.1093/pcmedi/pbad004 (PMC10052370; doi:10.1093/pcmedi/pbad004)
Supplement: pbad004_Supplemental_Figures [file pbad004_supplemental_figures.zip › Suppl.Table S2_RNA-seq_DEGs.xlsx]

## Sheet: fdr0.05_fc1_updated3_no_sex
Supplementary Table S2. DEGs from bulk RNA-seq of PDAC compared to peri-tumor tissue
Gene ID	BaseMean	log2FoldChange	Pvalue	Padj
CUZD1	4224.4	-8.71483	5.02451e-105	9.27122e-101
CELA2B	777.029	-6.4946	1.74103e-64	1.60628e-60
REG3A	22162.4	-12.1593	2.48862e-55	1.53067e-51
REG1B	9575.04	-11.7949	7.72346e-47	3.56283e-43
CPA2	7836.51	-11.2533	1.43587e-45	5.29895e-42
PNLIPRP2	5868.21	-11.4475	9.79574e-41	3.01252e-37
REG3G	479.357	-10.5395	2.99133e-39	7.88516e-36
CTRC	7938.64	-10.6924	1.43351e-38	3.3064e-35
CELA2A	1638.37	-9.94079	3.53382e-38	7.24511e-35
KCNJ16	420.677	-6.54235	5.01913e-34	9.2613e-31
C2CD4B	215.639	-5.86121	1.86141e-32	3.12243e-29
REG1A	39681.3	-9.30603	1.03068e-31	1.58484e-28
HABP2	248.239	-6.41941	2.46605e-29	3.50028e-26
AQP8	125.186	-7.92528	6.72169e-29	8.85918e-26
RBPJL	2126.4	-9.79058	1.23213e-28	1.51568e-25
CTNND2	333.497	-4.70877	5.89963e-27	6.77193e-24
CTRB1	134.282	-9.45931	6.23904e-27	6.77193e-24
SERPINI2	255.954	-6.93655	1.44465e-24	1.48093e-21
HOMER2	1641.98	-4.59552	1.92531e-24	1.86978e-21
AMBP	270.475	-7.02825	1.52664e-23	1.40848e-20
ANKRD62	135.717	-5.08047	3.43944e-23	2.99923e-20
SYCN	547.056	-9.7428	3.57593e-23	2.99923e-20
ALKAL2	210.048	-4.1477	1.14451e-22	9.18192e-20
CTRB2	446.782	-10.9202	8.07267e-22	6.20654e-19
SLC30A2	206.554	-5.30455	1.11852e-21	8.25556e-19
LINC01829	146.546	-5.17479	4.93535e-21	3.50258e-18
ALB	233.193	-7.67388	5.56334e-21	3.80202e-18
PRSS1	223.262	-10.2577	2.35836e-20	1.55416e-17
LOC158434	69.1985	-6.25885	7.10563e-20	4.52114e-17
LINC00671	62.9729	-7.51377	2.27776e-19	1.40097e-16
F11	224.55	-6.32839	3.26596e-19	1.94398e-16
ARSL	171.963	-3.25087	1.47604e-18	8.5112e-16
FGL1	375.477	-6.85624	2.97897e-18	1.66569e-15
ACSM3	859.625	-4.4022	4.59686e-18	2.49474e-15
PTF1A	64.1852	-8.37608	9.47188e-18	4.99358e-15
SLC7A2	556.975	-3.02269	1.54556e-17	7.92185e-15
NR5A2	1093.89	-4.73647	2.06022e-17	1.02744e-14
EGF	201.679	-5.99084	2.3029e-17	1.06233e-14
SFRP5	429.785	-6.03047	2.26693e-17	1.06233e-14
PLIN5	118.823	-5.06332	2.23536e-17	1.06233e-14
ACADL	234.728	-5.56917	4.07624e-17	1.83451e-14
SLC39A5	231.822	-3.37347	7.18555e-17	3.15685e-14
ADORA1	121.064	-3.94138	1.23358e-16	5.29348e-14
GATM	2716.23	-5.11477	1.43266e-16	6.00807e-14
SLC1A2	186.908	-3.80051	2.09999e-16	8.6109e-14
CELP	122.964	-7.35768	2.47269e-16	9.9187e-14
KIAA1324	485.539	-4.46909	3.40473e-16	1.33668e-13
LTF	204.365	-5.52048	4.59056e-16	1.76469e-13
MATN4	131.091	-5.47119	1.9247e-15	7.24788e-13
F11-AS1	104.509	-5.54104	2.73872e-15	1.0107e-12
GSTA2	62.7343	-6.35053	3.42101e-15	1.23773e-12
C6	829.922	-6.10908	5.21559e-15	1.85073e-12
GKAP1	129.609	-2.76585	6.32034e-15	2.20043e-12
OR8D4	40.581	-5.38477	7.64553e-15	2.61251e-12
SCTR	390.889	-4.86066	7.79295e-15	2.61447e-12
MYRIP	100.543	-2.6518	8.49565e-15	2.79932e-12
FGA	89.1368	-5.49997	1.135e-14	3.6742e-12
MYLK2	66.7324	-4.62896	1.16391e-14	3.70285e-12
PAIP2B	202.941	-3.63781	1.33898e-14	4.18761e-12
TMEM225	31.6242	-6.79978	2.66777e-14	8.20429e-12
AOX1	408.22	-4.10257	2.94568e-14	8.8421e-12
SLC4A4	5050.93	-5.41136	2.97101e-14	8.8421e-12
RHOXF1P1	41.8393	-4.83647	5.47773e-14	1.60437e-11
RNF212	111.389	-3.88186	1.40136e-13	4.04031e-11
TMEM72	34.583	-4.80612	2.26323e-13	6.42479e-11
CLU	3599.76	-4.26676	6.04024e-13	1.68871e-10
CASP9	388.163	-2.66303	8.45723e-13	2.29489e-10
TRPV6	202.168	-4.15949	8.45574e-13	2.29489e-10
ERP27	350.408	-5.20665	9.47903e-13	2.53489e-10
FXYD2	195.695	-4.4438	1.44809e-12	3.81715e-10
LGALS2	133.742	-4.09806	2.15496e-12	5.60047e-10
GNMT	111.886	-3.91484	2.89612e-12	7.42212e-10
NIBAN1	1099.71	-1.83341	4.16089e-12	1.05174e-09
KCNQ1	165.364	-2.62391	4.95881e-12	1.22282e-09
FXYD5	1329.06	2.00749	4.97025e-12	1.22282e-09
CCKBR	24.6401	-5.08389	5.72239e-12	1.38934e-09
BHLHA15	213.671	-5.91774	6.4999e-12	1.55761e-09
GC	103.709	-4.65701	7.43994e-12	1.76002e-09
RGN	93.4249	-3.17805	7.53941e-12	1.76098e-09
NRSN1	42.2743	-4.13272	8.25547e-12	1.90413e-09
SLC17A4	346.681	-5.73895	1.15942e-11	2.64118e-09
ABCB1	177.316	-2.34609	1.39097e-11	3.13003e-09
ONECUT1	643.38	-5.62211	1.46383e-11	3.25429e-09
BRSK2	321.739	-3.88436	1.48757e-11	3.26769e-09
KIF1A	475.744	-4.46045	1.63298e-11	3.5449e-09
TENT5C	304.164	-3.35436	1.68382e-11	3.61277e-09
CYS1	234.973	-3.67769	1.7833e-11	3.78223e-09
SLC29A4	125.595	-2.92428	1.94232e-11	4.07269e-09
ITIH5	513.229	-3.1783	3.26624e-11	6.77177e-09
AMY2B	773.449	-4.22336	3.6173e-11	7.41627e-09
CILP	254.358	-3.72855	3.791e-11	7.68697e-09
GABRB3	99.616	-2.64708	3.88254e-11	7.78702e-09
S100A4	537.111	2.99728	4.03361e-11	8.00303e-09
SLC2A1	2173.73	3.62416	6.3069e-11	1.23803e-08
PLEKHH3	548.876	-2.88539	6.7137e-11	1.30401e-08
LOC101928535	97.8572	-6.33307	7.18566e-11	1.38114e-08
SYBU	447.586	-4.09747	7.4629e-11	1.41964e-08
CBS	84.3944	-4.71533	7.54717e-11	1.42102e-08
OGDHL	57.4893	-4.05021	8.48168e-11	1.58085e-08
STOX2	219.663	-1.82624	1.223e-10	2.25668e-08
NR1H4	72.1295	-4.67281	1.98787e-10	3.63171e-08
PKM	7864.72	1.67241	2.19881e-10	3.97769e-08
NEURL1	200.959	-2.81612	2.64118e-10	4.73156e-08
DLK1	47.1679	-5.2028	2.71828e-10	4.82286e-08
VNN2	81.8469	-3.2922	3.49332e-10	6.13893e-08
KCNN4	511.127	3.34159	3.6584e-10	6.36837e-08
PDCD4	4639.64	-2.51671	4.92631e-10	8.49535e-08
TRIM50	27.2553	-5.22986	5.63104e-10	9.62074e-08
BEX1	103.593	-5.2017	6.50858e-10	1.1018e-07
CYB5A	381.862	-2.34992	7.08758e-10	1.18891e-07
PCSK1	157.961	-2.81937	7.51291e-10	1.2489e-07
CFTR	4244.06	-5.49317	7.82169e-10	1.28862e-07
SCML4	64.4422	-2.59721	9.51752e-10	1.55413e-07
SLC43A1	198.175	-2.18846	1.06587e-09	1.72521e-07
IGF1	651.361	-3.35067	1.09755e-09	1.76104e-07
GPT2	461.688	-2.55506	1.12657e-09	1.79202e-07
LOC107105282	391.411	-5.71371	1.1591e-09	1.828e-07
PLAUR	737.787	2.44642	1.3816e-09	2.16045e-07
DSCAML1	92.9413	-3.29041	1.49875e-09	2.32395e-07
CSDC2	85.5599	-2.80958	1.51649e-09	2.33185e-07
P2RX1	134.826	-4.17631	1.5669e-09	2.38945e-07
EXTL1	59.358	-2.36692	1.71489e-09	2.59371e-07
PKHD1	1601.05	-4.81793	1.73436e-09	2.60182e-07
JADE1	918.813	-1.89753	1.82604e-09	2.71727e-07
COL17A1	2209.63	4.47669	2.07395e-09	3.06148e-07
EFNB1	577.281	1.62425	2.10078e-09	3.07648e-07
EFNB2	1371.4	2.70728	2.24807e-09	3.26625e-07
VIPR2	60.6139	-4.44186	2.43818e-09	3.51478e-07
TTLL7	267.813	-2.54769	2.5095e-09	3.58956e-07
CRISP3	281.482	-4.5885	2.68411e-09	3.80978e-07
IAPP	113.754	-5.23481	2.98842e-09	4.20933e-07
RIMBP2	78.0281	-3.56569	3.08406e-09	4.27872e-07
CA4	50.3664	-6.23963	3.06904e-09	4.27872e-07
ESRRG	173.157	-3.59042	3.75776e-09	5.15055e-07
GRB10	1064	-1.55462	3.76829e-09	5.15055e-07
HPN	163.115	-4.25556	4.154e-09	5.636e-07
PROX1	665.696	-3.64594	4.33543e-09	5.83922e-07
ZMAT1	418.708	-1.66649	5.83091e-09	7.79651e-07
CFAP221	262.096	-3.35238	5.99806e-09	7.96231e-07
SV2B	154.652	-3.41524	6.91275e-09	9.111e-07
KCNJ11	42.1526	-4.12541	7.00521e-09	9.16739e-07
VIP	42.8797	-3.8546	7.39698e-09	9.6119e-07
GOLGA8B	571.054	-2.06944	9.24045e-09	1.18968e-06
CELSR1	988.704	2.13543	9.28432e-09	1.18968e-06
PFKFB1	24.7607	-3.4794	9.62943e-09	1.2254e-06
ADGRV1	257.882	-3.13508	1.02462e-08	1.29495e-06
AQP12A	23.73	-5.72561	1.24911e-08	1.56793e-06
LINC02532	1151.41	-5.69112	1.33629e-08	1.66602e-06
SNTG2	22.1373	-3.95231	1.40947e-08	1.73383e-06
CPLX2	107.141	-3.44237	1.40175e-08	1.73383e-06
CD109	1478.39	2.96	1.60172e-08	1.95729e-06
PITX1	117.073	3.14629	1.6903e-08	2.05194e-06
LRIG1	697.976	-2.65305	1.78699e-08	2.15513e-06
COL7A1	1792	3.12517	2.12791e-08	2.54962e-06
LEFTY1	31.5046	-5.1809	2.21916e-08	2.6418e-06
RIC3	138.196	-3.27522	2.31401e-08	2.73706e-06
ITGA2	2060.17	2.48213	2.45171e-08	2.88147e-06
NPHS1	138.036	-4.11647	2.51386e-08	2.9358e-06
GNG7	83.5614	-2.07638	2.78532e-08	3.23238e-06
MIR4435-2HG	923.684	1.37353	2.82016e-08	3.25235e-06
XAF1	1038.91	1.24568	2.94346e-08	3.37347e-06
BEGAIN	105.835	-2.50515	3.1102e-08	3.54256e-06
HOXB5	84.6184	3.25792	3.34522e-08	3.78687e-06
ARMC3	85.7216	-4.38924	3.73943e-08	4.20732e-06
FSCN1	1089.65	2.42435	3.83202e-08	4.28536e-06
TMEM52	36.7914	-4.64512	4.02898e-08	4.45167e-06
MMP1	912.132	4.2533	4.02338e-08	4.45167e-06
IPCEF1	83.714	-2.50287	4.22011e-08	4.63509e-06
PKNOX2	95.7737	-2.43547	4.42809e-08	4.8063e-06
GGT1	235.67	-2.04351	4.41359e-08	4.8063e-06
HOXB-AS3	126.645	2.91557	4.90359e-08	5.29129e-06
TMEM131L	451.449	-1.85609	5.01815e-08	5.38343e-06
CCL19	69.7554	-4.8976	5.78466e-08	6.16986e-06
ANO5	119.017	-2.94058	5.93192e-08	6.29056e-06
CKS2	55.312	2.82655	5.9688e-08	6.2935e-06
PTP4A1	35.5164	-2.95018	6.18572e-08	6.48516e-06
ARAP3	330.831	1.39463	6.30257e-08	6.57034e-06
AHNAK2	5023.19	3.32052	6.43526e-08	6.67098e-06
ENAM	207.58	-3.45093	6.75071e-08	6.89732e-06
NFIB	1840.35	-1.67004	6.72501e-08	6.89732e-06
FLRT2	1442.91	-3.00856	6.76575e-08	6.89732e-06
SOD3	410.41	-2.30996	6.85306e-08	6.94795e-06
SLC2A14	28.0522	-5.2003	6.89974e-08	6.95704e-06
IQGAP3	506.041	3.22057	7.29126e-08	7.31186e-06
SLC3A1	228.437	-2.34784	7.42175e-08	7.4025e-06
GAMT	98.5817	-2.81935	8.64877e-08	8.57995e-06
ERC2	68.2871	-3.83886	8.91984e-08	8.80155e-06
ACSM1	209.629	-4.76483	8.98764e-08	8.82127e-06
DCDC2	477.717	-3.83993	9.31525e-08	9.09445e-06
TBC1D2	336.811	1.72093	9.49109e-08	9.21735e-06
KAAG1	104.503	-4.02506	9.76818e-08	9.43678e-06
BTG2	1631.04	-2.69146	9.94486e-08	9.4589e-06
NEURL3	96.799	-3.71613	9.90321e-08	9.4589e-06
ERBB4	93.9462	-3.91989	9.93313e-08	9.4589e-06
ULBP2	31.7598	3.76768	1.06472e-07	1.00235e-05
PWRN1	40.7016	-4.60196	1.06113e-07	1.00235e-05
STRIP2	218.755	3.42482	1.13261e-07	1.06086e-05
ANXA8L1	143.707	4.81676	1.27969e-07	1.19257e-05
GAD2	50.2866	-4.69352	1.32829e-07	1.23164e-05
METTL7A	551.964	-2.22587	1.34169e-07	1.23169e-05
CLDN10	355.499	-2.4766	1.33621e-07	1.23169e-05
KLF15	146.186	-3.39104	1.35921e-07	1.24159e-05
LINC01317	90.4849	-4.20896	1.40573e-07	1.27776e-05
APOH	23.8794	-2.89128	1.46016e-07	1.32073e-05
MYOF	2948.43	1.53905	1.48556e-07	1.33715e-05
CLDN3	292.701	-3.88483	1.58282e-07	1.41778e-05
OR10S1	21.0353	-4.92127	1.64058e-07	1.46242e-05
PRDM16-DT	74.9615	-3.97593	1.739e-07	1.54269e-05
PAK3	453.078	-2.87228	1.75511e-07	1.54954e-05
HUNK	119.329	-2.91599	1.81628e-07	1.5959e-05
MIR587	40.4988	-5.32169	1.86938e-07	1.62747e-05
WTAPP1	466.739	3.81269	1.86985e-07	1.62747e-05
NRAP	53.4256	-4.4172	1.89037e-07	1.63761e-05
SAMD9	1156	1.55886	1.90744e-07	1.64467e-05
VEPH1	192.563	-2.99806	2.05813e-07	1.76635e-05
NRCAM	359.386	-1.96012	2.07028e-07	1.76856e-05
CD58	288.561	1.54651	2.09304e-07	1.77047e-05
CD82	851.045	1.38184	2.11028e-07	1.77047e-05
ENO2	343.725	1.91716	2.09562e-07	1.77047e-05
GJD2	34.2936	-4.75387	2.11091e-07	1.77047e-05
JAG1	2840	1.81169	2.17508e-07	1.81604e-05
HSD3B1	23.9353	-4.42525	2.31795e-07	1.92661e-05
CSTB	2448.33	3.17616	2.68851e-07	2.22459e-05
SLC25A45	112.634	-2.0414	2.75646e-07	2.27063e-05
SLC8A2	44.8989	-3.48259	2.92521e-07	2.39893e-05
CHST9	145.94	-4.17025	3.09775e-07	2.52919e-05
TMEM132C	60.5022	-5.21448	3.151e-07	2.56133e-05
PAH	81.0779	-4.66686	3.26314e-07	2.64085e-05
VLDLR-AS1	82.1166	-2.34453	3.46692e-07	2.79352e-05
RAB3C	86.2757	-2.85229	3.66946e-07	2.94387e-05
HRH1	107.771	2.34299	3.76315e-07	3.00596e-05
NEUROD1	65.2411	-4.64097	4.06676e-07	3.23447e-05
S100A11	5570.24	1.78728	4.57786e-07	3.6218e-05
ACKR1	43.1504	-3.08904	4.59301e-07	3.6218e-05
MAPK8IP1	131.919	-1.8827	5.26445e-07	4.1336e-05
PDCD10	453.529	1.03267	5.31599e-07	4.15638e-05
FAM171A1	252.024	-1.58032	5.44201e-07	4.23696e-05
SLC38A3	94.1738	-4.13966	5.78752e-07	4.48703e-05
LOC101927531	57.0105	-5.13952	5.81995e-07	4.4933e-05
VWA5B2	54.4954	-2.8746	6.04096e-07	4.64449e-05
NKX2-2	73.3524	-3.62401	6.91807e-07	5.29677e-05
SH3D21	363.852	2.36661	7.07078e-07	5.35183e-05
FCRL5	55.0638	-1.8787	7.04911e-07	5.35183e-05
CTD-2201I18.1	208.901	-3.8283	7.07699e-07	5.35183e-05
PBX3	403.726	-1.46831	7.71073e-07	5.80728e-05
ZNF98	26.1617	-3.58823	7.7841e-07	5.83871e-05
PTPRE	929.081	2.11817	7.8972e-07	5.89956e-05
PGBD5	126.842	-2.43856	8.07881e-07	6.0109e-05
GMNN	220.592	-1.74759	8.62972e-07	6.36787e-05
TES	714.31	1.17383	8.66213e-07	6.36787e-05
MYH7	54.8407	-5.18951	8.65282e-07	6.36787e-05
ACSS1	564.057	-2.34893	8.99689e-07	6.58772e-05
MS4A1	53.6396	-3.69009	9.40793e-07	6.86147e-05
PNPLA3	57.4389	3.44693	9.8422e-07	7.14993e-05
C3	18468.6	-2.54987	9.98943e-07	7.22843e-05
LOC105373878	51.152	-2.50823	1.03421e-06	7.45308e-05
SHISAL2B	32.674	-4.2883	1.03807e-06	7.45308e-05
NCAM1	214.446	-2.43966	1.07999e-06	7.72403e-05
PTGES	137.433	3.30025	1.09022e-06	7.76709e-05
SIGLEC11	15.7409	-3.15484	1.10098e-06	7.81355e-05
ANKRD20A8P	58.456	-5.28615	1.12893e-06	7.98122e-05
MCOLN3	119.021	-2.81532	1.1514e-06	8.09085e-05
UMOD	26.1588	-5.01101	1.15321e-06	8.09085e-05
C4BPA	107.385	-4.03392	1.33537e-06	9.33344e-05
UNC80	164.536	-3.57402	1.37545e-06	9.43488e-05
FBXO21	465.367	-1.33098	1.37386e-06	9.43488e-05
SYT4	39.8284	-3.22895	1.3674e-06	9.43488e-05
ID1	261.28	2.40525	1.35774e-06	9.43488e-05
ZNF831	76.8048	-2.72337	1.3703e-06	9.43488e-05
GJB2	591.125	3.50418	1.4036e-06	9.59228e-05
STK33	122.168	-2.86755	1.44629e-06	9.84755e-05
WFDC10B	26.4775	5.28254	1.51347e-06	0.000102671
TMEM51-AS1	235.854	-1.85378	1.62701e-06	0.000109969
PTPRS	1142.72	-1.32088	1.63444e-06	0.000110068
ITM2A	84.2704	-2.14522	1.66017e-06	0.000111394
TMEM229B	45.2253	-1.63173	1.71882e-06	0.000114912
AHR	1083.79	1.49588	1.74956e-06	0.000116545
DTNA	238.546	-2.12615	1.83451e-06	0.000121764
MYT1L	85.3576	-3.75344	1.84835e-06	0.000122243
RAMP1	131.219	-1.79025	1.86628e-06	0.000122988
ADCY5	233.406	-3.13688	1.93582e-06	0.000126358
MTMR12	559.904	-1.18731	1.92925e-06	0.000126358
GADD45G	70.1114	-2.61289	1.93796e-06	0.000126358
MFSD2A	104.731	2.71176	2.05672e-06	0.00013316
PALD1	290.814	-1.90422	2.05464e-06	0.00013316
MAATS1	98.9228	-3.22008	2.10046e-06	0.000135061
CCL21	291.999	-4.99767	2.10719e-06	0.000135061
SLC5A3	701.713	1.98065	2.10804e-06	0.000135061
CXCL6	50.6784	-3.47473	2.1692e-06	0.000138498
LAX1	33.0495	-2.1246	2.20292e-06	0.000138979
ZBTB16	1868.95	-2.72486	2.19772e-06	0.000138979
LINC02347	19.174	-4.47764	2.20685e-06	0.000138979
FOXL1	230.336	3.1781	2.18874e-06	0.000138979
HES6	60.4183	-2.77225	2.2345e-06	0.000140241
ABCA5	850.448	-2.11049	2.36464e-06	0.000147906
NOL4	47.2958	-4.11581	2.40077e-06	0.000149659
CRP	332.018	-5.27999	2.46274e-06	0.000153005
C9orf129	23.6718	-3.99419	2.54214e-06	0.000157408
SPSB4	46.436	-3.39017	2.55363e-06	0.000157591
PLIN4	130.01	-2.64558	2.57069e-06	0.000158115
SRD5A1	254.158	1.8641	2.67883e-06	0.000164218
CDH22	61.2492	-3.38898	2.69097e-06	0.000164417
PLA2R1	749.019	2.06665	2.85152e-06	0.000173651
MST1L	141.132	-3.25184	2.88128e-06	0.000174886
OAS2	261.245	1.43892	2.92407e-06	0.000176901
ANO1	1401.06	2.03005	3.00585e-06	0.000181255
ECE2	9.39536	-5.41575	3.06215e-06	0.000183479
CD79A	35.1053	-3.15178	3.06263e-06	0.000183479
IL1RN	363.63	3.1391	3.09126e-06	0.000184595
MT1F	181.818	-2.04821	3.10532e-06	0.000184837
IGFN1	1537.56	-3.53427	3.18782e-06	0.000189137
SDK1	380.721	-3.02749	3.2296e-06	0.000191002
ITIH4-AS1	70.2185	-2.79709	3.30516e-06	0.000194846
EPHX2	163.246	-2.55704	3.43837e-06	0.000202054
ADIPOR1	812.22	1.20522	3.54521e-06	0.00020767
VTN	43.0198	-3.50334	3.62186e-06	0.000211489
ERICH5	301.039	-4.2985	3.76571e-06	0.000219195
LIF	316.774	2.05444	3.83744e-06	0.000222668
EPHA2	589.311	1.94756	3.88202e-06	0.000224549
PTTG1	87.3665	2.11302	3.94601e-06	0.000227537
SLC25A26	176.469	-2.32135	3.98407e-06	0.000229016
TP53INP1	915.259	-1.79569	4.0377e-06	0.000231377
C15orf54	40.7216	-3.45307	4.13613e-06	0.000236284
ZNF396	31.9213	-1.74325	4.38965e-06	0.000249993
GPC3	97.5558	-2.91728	4.41602e-06	0.000250721
MICAL2	1904.78	1.48211	4.45718e-06	0.000251653
HOXB7	142.105	2.43462	4.45971e-06	0.000251653
ALDH1L2	613.223	-1.2839	4.60818e-06	0.000259238
LOXL2	692.494	2.04971	4.69665e-06	0.000263412
ADAM8	805.958	2.83742	4.72895e-06	0.00026442
OR4D5	11.5219	-5.91508	4.79421e-06	0.000267259
FAM149A	128.354	-2.87257	4.81704e-06	0.000267723
SIM2	166.581	3.66731	5.3852e-06	0.000298402
GALNT16	133.61	-3.10091	5.44989e-06	0.000301082
FAIM	292.648	-1.28941	5.70951e-06	0.000314483
LRRC8A	1469.5	1.84677	5.74969e-06	0.000315184
STRA6	213.118	2.42637	5.7564e-06	0.000315184
TFPI2	111.422	-2.90833	5.94756e-06	0.000324687
ERN1	701.977	-1.26611	5.99605e-06	0.000326369
LGR6	38.8404	3.32087	6.0271e-06	0.000327094
RHOC	469.307	1.34703	6.14657e-06	0.0003326
PVT1	161.993	1.82654	6.16986e-06	0.000332884
PLEK2	206.673	2.88175	6.27663e-06	0.000337657
SORBS2	2355.95	-2.73375	6.3917e-06	0.000342848
ZNF667-AS1	54.084	-2.34496	6.47679e-06	0.000346405
ECT2	430.268	1.99934	6.54613e-06	0.000348096
ANXA8	212.114	4.03002	6.54292e-06	0.000348096
MMP13	6575.41	6.32371	6.74851e-06	0.000356801
LOC100506281	274.199	-9.35094	6.73775e-06	0.000356801
LRRC2	31.1202	-2.93936	7.05359e-06	0.000371369
KCP	362.73	1.33085	7.06431e-06	0.000371369
SCG3	74.4084	-3.44743	7.13221e-06	0.000373874
PHYHIPL	84.7921	-1.85136	7.23744e-06	0.000377247
MSI1	37.2149	-3.31458	7.23456e-06	0.000377247
ADHFE1	68.1435	-2.09752	7.45699e-06	0.000387595
LYPD1	145.796	-2.02655	7.55187e-06	0.000390278
SHOX2	80.2638	3.14107	7.57206e-06	0.000390278
KIF12	416.586	-3.87117	7.56755e-06	0.000390278
NEURL1-AS1	13.7605	-5.19541	7.77901e-06	0.000399828
IGFBP3	6963.61	3.01059	8.14655e-06	0.000417556
PLEKHB1	123.565	-2.23454	8.37991e-06	0.000428327
HEXD	219.152	-1.48556	8.41018e-06	0.000428537
KIRREL2	148.884	-3.17855	8.45369e-06	0.000428537
SLC4A11	123.962	3.72141	8.44903e-06	0.000428537
CCDC110	54.6233	-2.40597	8.74424e-06	0.000442051
ITGAL	216.931	-1.55172	8.91518e-06	0.000449461
CSRNP1	345.133	-1.68425	9.1745e-06	0.000461275
ASPA	49.1119	-1.91928	9.33665e-06	0.000468152
HS6ST3	27.1063	-3.58838	9.57265e-06	0.000478684
MKI67	1805.21	2.30113	9.78054e-06	0.000487365
SYT7	294.728	-2.05377	9.79907e-06	0.000487365
SLCO4A1	439.69	3.25298	9.86186e-06	0.00048917
A2MP1	49.5719	-1.95767	1.04567e-05	0.000515904
LOC102724908	19.3129	-3.79436	1.04453e-05	0.000515904
VLDLR	240.996	-1.71584	1.05741e-05	0.000520303
NRP2	1729.99	2.12077	1.07295e-05	0.000526546
TNS4	1358.17	4.35854	1.08345e-05	0.000530289
CALU	3225.67	1.33841	1.09267e-05	0.000533383
JAML	219.885	-1.58852	1.09658e-05	0.000533879
INHBA	2728.94	2.34041	1.10714e-05	0.000537606
SUMO3	596.556	1.16331	1.12249e-05	0.000543626
CYP4V2	705.558	-1.56731	1.13974e-05	0.000550535
LINC00689	21.9733	-4.19691	1.1465e-05	0.000552356
KRT17	4303.77	3.69874	1.14991e-05	0.000552557
CRAT37	32.2633	-2.28421	1.17301e-05	0.000562192
KCNJ3	28.6657	-3.17097	1.18035e-05	0.000564242
KSR1	990.898	-2.1303	1.2012e-05	0.000572729
LAMB3	3480.57	3.22843	1.20655e-05	0.000573795
LOC100507156	172.078	1.61873	1.21779e-05	0.000577651
DPP10	56.8357	-4.39718	1.22519e-05	0.000579674
ADAM7	32.6108	-4.99854	1.23211e-05	0.000581453
KANK1	661.001	-1.22915	1.24626e-05	0.000586631
SNORA47	650.929	-2.03227	1.26011e-05	0.000591645
WNK3	55.3928	-1.8066	1.26626e-05	0.000593021
C5orf49	19.0213	-3.11626	1.27801e-05	0.000596158
ENKD1	175.924	-1.36226	1.27942e-05	0.000596158
FN1	86323.7	2.87475	1.30274e-05	0.000605494
KCTD16	78.3755	-3.90208	1.35127e-05	0.000626472
AJAP1	153.546	-3.62595	1.3549e-05	0.000626583
PTGER4	201.907	-1.80469	1.36628e-05	0.000630266
ECM1	382.981	2.17441	1.38948e-05	0.000639368
IL1RAP	730.981	1.88413	1.48929e-05	0.000683593
PDLIM7	1158.5	1.32096	1.50921e-05	0.000689304
UNC5B	809.95	1.61714	1.50612e-05	0.000689304
CCDC198	175.792	-3.41051	1.53627e-05	0.000699933
PON2	1425.25	1.30962	1.5443e-05	0.000701859
TACC1	2334.8	-1.25039	1.64272e-05	0.000744756
IGF2BP2	1725.5	2.3509	1.65278e-05	0.000747479
BBIP1	700.915	-1.63078	1.65709e-05	0.000747596
FAM174B	182.642	-1.52985	1.67922e-05	0.000754303
RHBDF1	529.913	1.88547	1.68013e-05	0.000754303
CENPF	1216.02	2.2303	1.69295e-05	0.000754547
NT5E	1120.9	3.17646	1.69014e-05	0.000754547
DEFB1	21.8443	-5.26608	1.68909e-05	0.000754547
KSR2	91.1915	-2.51367	1.71417e-05	0.000762167
CAMK2N1	1107.01	1.77574	1.71856e-05	0.000762282
DUSP6	1220.6	2.33644	1.76509e-05	0.00078104
DUSP26	15.2768	-3.49948	1.79148e-05	0.000790824
DOCK6	1047.95	1.13981	1.83353e-05	0.000807453
IRX5	53.6958	4.39658	1.8798e-05	0.000825859
FREM1	253.502	-2.90291	1.9028e-05	0.00083398
SFN	588.555	3.7842	1.91954e-05	0.000837259
EFNA3	55.2661	4.51569	1.9239e-05	0.000837259
FGF14-IT1	16.2723	-3.91797	1.91916e-05	0.000837259
CFAP70	153.256	-1.89542	1.93215e-05	0.000838873
EREG	234.964	3.55474	1.97195e-05	0.00085414
RBP7	38.7043	-2.48896	1.99264e-05	0.000859068
ASPM	463.939	2.27243	1.99944e-05	0.000859068
HJURP	135.62	3.09316	2.00329e-05	0.000859068
ASXL3	113.821	-2.19704	2.00064e-05	0.000859068
TMEM189	271.312	1.28813	2.0066e-05	0.000859068
FYB2	37.2292	-4.51107	2.07398e-05	0.000883815
LINC01615	17.1995	4.32722	2.07371e-05	0.000883815
ATRNL1	86.0586	-2.61892	2.0793e-05	0.000884039
PWWP3B	126.231	-2.63165	2.13811e-05	0.000906953
S100P	393.252	4.74677	2.14365e-05	0.000907217
LHFPL3	27.0016	-4.71531	2.15414e-05	0.000909568
TMEM44	219.976	1.42182	2.19625e-05	0.000925231
GRIK5	49.1371	-2.95541	2.2065e-05	0.000927434
GRB14	118.381	-3.60049	2.22021e-05	0.000931077
PLAU	902.468	2.15062	2.24656e-05	0.00093999
ABI3BP	964.901	-2.45946	2.26037e-05	0.000943626
ANXA9	156.296	-2.24858	2.28839e-05	0.00095317
PTPN14	1302.34	1.39005	2.34105e-05	0.000970722
PLP2	911.158	1.36099	2.33718e-05	0.000970722
OTUD7A	10.7018	-2.99019	2.37e-05	0.000980521
LOC101930275	85.6769	-2.35997	2.42823e-05	0.00100236
FGG	86.1391	-3.99837	2.4486e-05	0.00100852
TMOD1	185.029	-1.44456	2.54829e-05	0.00104724
HOXB6	147.57	3.31701	2.58034e-05	0.00105805
NCMAP	89.3716	-3.43039	2.62877e-05	0.00107314
PROX1-AS1	93.3554	-2.87728	2.62657e-05	0.00107314
TRIM29	1133.18	4.50836	2.67319e-05	0.00108647
SH3KBP1	841.72	1.22476	2.67308e-05	0.00108647
OR10G6	9.65881	-5.39591	2.77404e-05	0.00112498
S100A10	2906.32	1.71668	2.78446e-05	0.00112673
LINC01152	127.819	-3.83248	2.83451e-05	0.00114447
PLXNA1	1921.97	1.83362	2.851e-05	0.00114862
GDPD5	225.42	-1.49366	2.86757e-05	0.00115158
L3MBTL4	143.889	-1.74377	2.87083e-05	0.00115158
SPIB	28.5809	-3.54613	2.9163e-05	0.00116728
PAX8-AS1	1328.89	1.77273	2.92945e-05	0.00117
PLAG1	194.193	1.97097	2.96845e-05	0.00118047
C16orf89	50.7099	-3.56147	2.96632e-05	0.00118047
LAMC2	7526.92	3.63557	2.99752e-05	0.00118947
AQP1	776.972	-2.64802	3.01541e-05	0.00119144
CIRBP	1842.03	-1.04379	3.01205e-05	0.00119144
NTN4	741.205	-1.38457	3.09145e-05	0.00121628
OR6T1	13.9028	-5.8471	3.10251e-05	0.00121803
SPOCK2	312.853	-1.84156	3.16559e-05	0.00124016
PDK4	3964.62	-2.78731	3.31872e-05	0.00129597
RGS9	47.4947	-1.89612	3.32211e-05	0.00129597
SATB1	743.355	-1.43688	3.36497e-05	0.00130884
RAB38	54.3554	3.28954	3.36927e-05	0.00130884
MXD1	635.66	1.5912	3.41981e-05	0.00132568
CA8	44.669	-2.42744	3.43865e-05	0.00133019
LRRN4	43.2634	-2.14172	3.44615e-05	0.0013303
ICA1L	121.709	-1.28553	3.49455e-05	0.0013436
LINC02188	80.0551	3.05909	3.49517e-05	0.0013436
SH3PXD2A-AS1	64.9409	2.56386	3.52157e-05	0.00135094
CNIH4	266.119	1.1633	3.61106e-05	0.00138189
SDC1	1206.6	1.97824	3.61724e-05	0.00138189
SHC1	1054.52	1.18411	3.66284e-05	0.00139538
KIF20A	88.6702	2.65096	3.66768e-05	0.00139538
GSTA1	92.2193	-4.24708	3.70215e-05	0.00140271
PIFO	21.3	-2.54975	3.72551e-05	0.00140867
SCD5	318.736	-2.27048	3.97472e-05	0.00149983
ELF4	354.532	1.27821	3.9849e-05	0.0015006
MDFI	132.881	1.73655	4.011e-05	0.00150735
ARHGEF2	1827.69	1.19254	4.1085e-05	0.00154085
DPP6	74.2046	-3.0554	4.18534e-05	0.00156649
IKZF3	162.875	-1.67539	4.21262e-05	0.00157351
PODNL1	155.662	2.32749	4.30083e-05	0.00160321
SPRY4	903.002	2.67938	4.31918e-05	0.00160609
RNF157-AS1	34.8134	-2.85339	4.32595e-05	0.00160609
S100A6	1173.76	1.99723	4.35091e-05	0.00161211
CLDND1	590.35	1.39698	4.40308e-05	0.00162817
RTN4RL1	36.0498	-2.92885	4.5837e-05	0.00169157
GADD45B	489.244	-1.19556	4.63691e-05	0.00170439
UBE2C	116.824	3.57379	4.63254e-05	0.00170439
ALG3	280.673	1.04995	4.76095e-05	0.0017465
ZIC2	26.1154	3.89787	4.79096e-05	0.00175402
GATA3	146.176	2.12652	4.82378e-05	0.00176254
CCNE1	40.3637	2.45912	4.84375e-05	0.00176634
CCDC160	9.94609	-4.07801	4.8741e-05	0.0017739
CXXC4	72.5786	-2.05158	4.89742e-05	0.00177888
CR2	45.1612	-5.01146	4.96265e-05	0.00179441
SCGN	59.1141	-3.32623	4.96935e-05	0.00179441
FAM47E	46.1272	-2.57811	4.99507e-05	0.00180018
CD3D	31.3436	-2.24298	5.03855e-05	0.00181231
NPY4R	11.182	5.69378	5.12309e-05	0.00183913
GLRB	50.088	-1.65769	5.15818e-05	0.00184813
RASAL2	1681.4	1.12229	5.19723e-05	0.00184966
SCG2	208.999	-2.39617	5.21257e-05	0.00184966
MICALL2	805.597	1.56257	5.20936e-05	0.00184966
MIR7-3HG	58.012	-3.63825	5.19247e-05	0.00184966
KCNH6	17.8735	-2.90563	5.23736e-05	0.00185489
ASRGL1	103.475	-1.98113	5.34583e-05	0.00188968
ELAVL4	34.4361	-1.91435	5.45381e-05	0.00192416
SLC6A17	28.7075	-2.36928	5.51247e-05	0.00194115
GORASP2	913.98	1.21272	5.52531e-05	0.00194196
COX6B2	154.053	4.21457	5.54784e-05	0.00194617
MAST2	803.55	1.28207	5.59715e-05	0.00195887
TPX2	301.095	2.13564	5.60525e-05	0.00195887
CCDC196	27.9138	-2.37	5.66875e-05	0.00197731
PRKCE	355.597	-1.05731	5.69132e-05	0.00198144
EVL	701.43	-1.12947	5.74519e-05	0.00199643
KLK1	1484.32	-3.05789	5.78848e-05	0.00200769
LINC00907	28.8635	-3.0915	5.86442e-05	0.00203021
F2RL3	286.593	-1.82922	5.91674e-05	0.00204449
CEMIP	503.178	2.11439	5.93509e-05	0.002047
OSBPL3	745.578	1.7167	6.01641e-05	0.00207117
CD69	46.8186	-2.81881	6.06723e-05	0.0020809
PLK1	144.538	2.22419	6.06713e-05	0.0020809
CCDC141	271.302	-2.54249	6.14881e-05	0.00210284
SDR16C5	147.291	3.81796	6.15397e-05	0.00210284
EFNA5	256.88	1.93123	6.17062e-05	0.00210463
SLCO4C1	39.8444	-3.10121	6.2096e-05	0.00211229
CCNB2	75.7046	1.81365	6.21598e-05	0.00211229
CCR5	120.015	-2.20851	6.23213e-05	0.00211388
RN7SL2	111068	-1.88626	6.24552e-05	0.00211454
MYEOV	389.477	3.77857	6.29237e-05	0.0021265
PTBP3	2223.89	1.18859	6.40493e-05	0.00216058
FGGY	295.538	-1.27859	6.42008e-05	0.00216174
H2BC11	110.025	2.3484	6.46323e-05	0.00217231
PBLD	425.153	-1.95681	6.50044e-05	0.00218084
HMGA2	1222.12	3.37717	6.5477e-05	0.00219271
H2BC13	80.1472	2.68199	6.73492e-05	0.00224725
FOXC2-AS1	13.3069	5.75925	6.82415e-05	0.00227291
SLC10A3	96.9164	1.29973	6.94735e-05	0.00230977
PLOD3	734.748	1.2884	6.96543e-05	0.00231162
ZNF710-AS1	143.09	-1.40473	7.23465e-05	0.00239236
PAPPA2	76.6248	-4.06356	7.29638e-05	0.00240696
RNF157	89.4831	-1.66543	7.3049e-05	0.00240696
NR4A1	832.889	-1.76607	7.36713e-05	0.00242314
ATP13A4	210.598	-2.81001	7.41068e-05	0.00243313
CHRDL1	158.419	-3.88845	7.42662e-05	0.00243403
SRP9	506.889	1.08509	7.49402e-05	0.00245177
TLCD4	92.6553	-2.09953	7.52616e-05	0.00245792
CD1D	48.9456	-1.84487	7.90292e-05	0.00256942
NECTIN4	317.202	2.38491	7.90932e-05	0.00256942
KCNJ6	93.3297	-2.4947	7.89197e-05	0.00256942
KCNK16	25.1136	-4.00481	7.96107e-05	0.00258168
COMTD1	215.582	-1.91721	7.98586e-05	0.00258518
ANLN	584.895	2.38418	8.04344e-05	0.00259926
SLC38A11	95.0946	-1.75604	8.17185e-05	0.00263614
CFTR-AS1	55.6267	-4.77882	8.20052e-05	0.00264077
CPEB3	208.084	-1.06184	8.24416e-05	0.00265019
FAM107A	137.012	-2.21954	8.5263e-05	0.00273613
GUCY1A2	465.357	-1.88588	8.67905e-05	0.00278031
RORC	275.926	-2.89898	8.75577e-05	0.00279576
NPM2	36.0599	-2.17441	8.77254e-05	0.00279576
LOC91370	49.0473	2.52241	8.77274e-05	0.00279576
TCEAL2	31.2776	-3.34629	8.86883e-05	0.00282151
KLHL13	43.1962	-2.33401	8.88672e-05	0.00282234
PLEKHG2	852.864	1.18613	8.92376e-05	0.00282923
SEC11C	249.011	-1.2845	9.21977e-05	0.00291807
DLEU7	77.6305	2.18547	9.31897e-05	0.00294441
MAT1A	27.2396	-5.3842	9.3776e-05	0.00295283
EMP2	756.756	1.36893	9.37417e-05	0.00295283
PDE3A	519.885	-1.78938	9.54509e-05	0.00299534
ITGA10	201.481	2.36939	9.73899e-05	0.003051
CD36	261.461	-1.849	9.87284e-05	0.00308769
ANKRD36BP2	97.0216	-1.79521	9.89576e-05	0.00308962
CDK18	482.355	1.37891	9.92357e-05	0.00309307
HYDIN	87.4773	-1.64337	9.9428e-05	0.00309384
ACTB	24010.1	1.25871	0.000100132	0.00311048
PSD3	1032.67	1.136	0.000100409	0.00311387
LRP8	188.875	1.43198	0.000100688	0.00311727
ALPP	22.1783	5.19264	0.000101632	0.00314124
CCL2	178.784	-2.25953	0.000102176	0.00315277
THBS4	2301.73	-3.76816	0.000103263	0.00317931
HPN-AS1	19.1727	-3.11094	0.000103381	0.00317931
ESM1	156.92	2.52023	0.000104701	0.0032092
XBP1	1650.34	-1.59662	0.000104559	0.0032092
FRRS1L	26.9144	-3.69371	0.00010641	0.00325618
GPM6A	31.7825	-2.8767	0.000108555	0.00331631
NAT8L	52.162	-3.07608	0.000109048	0.00332039
HOGA1	47.6432	-3.55081	0.000108913	0.00332039
GYS1	445.552	1.00738	0.000109859	0.00333956
TLR3	99.3394	-1.44704	0.000110812	0.00335747
ARL4A	202.285	1.38448	0.000110689	0.00335747
LOC100420587	9.05584	-4.25368	0.000111048	0.0033591
SAPCD2	79.8607	2.07528	0.000111261	0.00335994
ABCA8	233.191	-2.47416	0.00011144	0.00335994
TMEM97	289.359	-2.02002	0.000114004	0.00342607
HTR1D	20.8268	4.68099	0.000114291	0.00342909
LOC100288866	33.2106	-4.36671	0.000119205	0.00357074
SEL1L	2528.6	-1.19566	0.000119851	0.00358427
WNK2	968.473	-3.27513	0.000121857	0.00363248
NEGR1	367.589	-1.95412	0.000122077	0.00363318
TGFBR3	302.978	-1.92682	0.000122691	0.00364555
NOVA1	57.3416	-2.1528	0.000123175	0.00365405
S100A16	632.948	2.13062	0.000123374	0.00365408
SNHG3	199.496	1.18455	0.000123982	0.00366605
UBE2S	148.86	2.35913	0.000124175	0.00366605
TSPAN1	295.431	3.0495	0.000125268	0.00368653
OGN	263.11	-2.16978	0.000125252	0.00368653
PPM1N	41.8972	2.21297	0.000126342	0.0037122
SLC16A12	114.446	-3.19165	0.000129157	0.00378887
CGNL1	1593.25	-2.22555	0.000129616	0.0037963
COL11A1	3770.49	2.80329	0.000133501	0.0039039
LOC388282	32.8099	-2.20299	0.000134369	0.00392307
ZNF727	25.1012	-2.15434	0.000134854	0.003931
MCUR1	222.525	1.00757	0.000136653	0.00397716
TRHDE	282.781	-3.34176	0.000137333	0.00399065
ADAMTS6	240.515	2.31866	0.000137777	0.00399727
CKS1B	90.9	1.63597	0.000139133	0.00403026
MBOAT2	544.35	1.74377	0.000139351	0.00403026
PAX8	547.377	1.74324	0.000140768	0.00405852
ANKS1B	108.758	-1.59562	0.00014075	0.00405852
FCGR3B	16.4629	-2.67414	0.000142004	0.00408776
SCAMP5	85.5895	-2.27602	0.000142819	0.00410482
TRPM3	85.7562	-1.92712	0.000143788	0.00412624
C12orf74	52.146	-2.0382	0.000144768	0.00414793
CAVIN3	237.802	1.7467	0.000147893	0.00422433
TMEM63B	486.305	1.17236	0.000150243	0.00428482
NPAP1	21.0927	-3.74167	0.000153257	0.00436403
SLC19A2	305.494	-1.00298	0.000153507	0.00436443
PRKCI	1023.79	1.93903	0.000154343	0.00438144
PORCN	101.725	1.53362	0.000155093	0.00439598
PLCD3	333.302	2.22781	0.000156649	0.00443326
PSRC1	77.4005	3.10337	0.000157291	0.00444461
STMN4	11.1787	-4.94097	0.000158231	0.00446434
CIITA	822.675	-1.34316	0.000159191	0.00448458
SARDH	119.224	-2.13186	0.000160089	0.00450299
NRG4	132.7	-1.38087	0.000162293	0.00455804
ERO1B	752.012	-2.17094	0.000162936	0.00456913
ATP6V1FNB	79.622	3.14536	0.000163465	0.00457009
ADAMTS1	897.044	-1.6865	0.000163289	0.00457009
DNAH5	373.317	-2.46354	0.000164995	0.00460588
CTHRC1	460.747	1.60931	0.000165486	0.00461261
CRYBA2	19.2959	-4.32229	0.000166003	0.00462004
HCN1	39.9168	-2.35701	0.000167327	0.00464988
ACAT1	316.412	-1.3092	0.000168642	0.00467937
NOS1	39.8089	-2.86464	0.000169371	0.0046855
ZDHHC20	723.783	1.39513	0.000169292	0.0046855
EPB41L4B	503.285	-2.91841	0.000170323	0.00470478
SALL2	68.858	-1.17286	0.000171832	0.00473938
CBSL	27.1775	-3.06381	0.000173967	0.00479109
CABP7	61.2424	-1.52194	0.000174715	0.00480453
APOLD1	470.222	-1.29237	0.00017644	0.00484474
C10orf55	217.872	2.22855	0.000176835	0.00484837
ROR1-AS1	46.0308	-1.67301	0.000177673	0.00486412
C1orf127	26.0012	-2.95147	0.000181035	0.00491968
RYR2	358.635	-1.68214	0.000180755	0.00491968
GPR35	93.3038	2.95052	0.000180927	0.00491968
PDE3B	233.016	-2.09041	0.000182416	0.0049499
LINC00923	47.0297	-2.3524	0.000185895	0.00502951
PPP1R14C	153.376	2.45847	0.000186382	0.00503532
ADAMTS14	257.218	2.16139	0.000187811	0.00506649
TFAP2A	325.456	3.5667	0.000188338	0.0050733
ADSS2	648.444	1.06977	0.000189391	0.00509424
NKX6-1	73.1123	-2.92918	0.000190115	0.00510625
CCT3	909.221	1.10237	0.000193151	0.00518026
ITK	88.9157	-1.92302	0.000193702	0.0051875
FERMT1	540.84	2.49231	0.000194027	0.00518867
CDCP1	1023.16	2.10568	0.000195548	0.0052179
LRMDA	158.605	-1.60193	0.000195686	0.0052179
LINC02257	44.7947	2.93979	0.000197755	0.00523526
ZNF33B	762.814	-1.35704	0.000197538	0.00523526
CBFA2T3	117.239	-1.9645	0.000197082	0.00523526
LOC93429	54.7807	3.62855	0.000196685	0.00523526
A4GNT	30.8061	-2.9245	0.000198769	0.00524281
ADTRP	126.831	3.41417	0.000198542	0.00524281
DNAH9	44.7723	-2.55299	0.000198893	0.00524281
TPRN	262.701	-1.79317	0.000199851	0.00526057
IMPA2	349.475	-2.1849	0.000201839	0.00530531
PKHD1L1	79.3448	-2.75774	0.000202462	0.00531412
SCN9A	337.684	-1.82914	0.000205582	0.00538835
WFDC3	33.6362	2.56068	0.000207712	0.00543647
AGBL4	28.0985	-2.89718	0.000208085	0.0054385
CXCR6	91.8065	-1.18944	0.000211398	0.00551727
ELOVL2	28.5075	-3.29115	0.000215538	0.00561738
TMED11P	38.4081	-3.6672	0.000215937	0.00561986
MALL	252.331	2.44475	0.000219091	0.00566384
IL1B	142.137	3.66587	0.000219162	0.00566384
C7	3541.53	-3.6152	0.000218484	0.00566384
FOXP2	205.89	-1.77362	0.000218525	0.00566384
COL21A1	165.833	-1.96199	0.000220682	0.00569514
TIPRL	408.003	1.01762	0.000224486	0.00578521
IGF2BP3	282.377	3.60723	0.000225659	0.00580734
ADAMTS7	125.224	1.34185	0.000231153	0.00594043
CITED4	154.173	-1.86091	0.000232341	0.00595438
PAEP	980.04	6.69458	0.000233037	0.00596392
DNAH12	71.2738	-2.26587	0.000234027	0.00598099
CERS4	236.778	-1.99912	0.000235286	0.00600483
MYO3B	36.5708	-3.54508	0.000237624	0.00605612
UBA6	833.512	1.04384	0.000238508	0.00607029
RNF186	14.5215	-4.2119	0.000241125	0.00612843
OBP2A	38.7798	3.39716	0.000242829	0.00616325
DCBLD1	670.443	1.31142	0.000243867	0.00618108
DPT	77.2066	-4.24035	0.000246021	0.00622714
B3GNT5	407.583	1.2882	0.000246771	0.00622904
ARHGAP44	123.994	-1.79023	0.000246657	0.00622904
MPP7	226.299	-2.03782	0.000248322	0.00625962
FCN1	137.145	-2.56463	0.000249073	0.00626998
EPHA5	37.4354	-3.23812	0.000252202	0.00633846
NTF4	33.3019	3.80653	0.00025248	0.00633846
NPAS2	1188.28	1.37964	0.000260535	0.00653179
FCRL1	23.6391	-3.23898	0.000261551	0.00653316
HMGA1	2767.22	2.48829	0.000261652	0.00653316
KIF4A	93.7991	2.14709	0.000265153	0.00661162
AQP4-AS1	34.3497	-4.00267	0.000266193	0.00662859
TP63	312.745	3.92665	0.000267075	0.0066357
FRAS1	726.48	-2.42874	0.000267197	0.0066357
ERO1A	1480.31	1.40786	0.000267861	0.00664323
ZNF208	112.758	-1.90825	0.000269656	0.00667879
BAK1	114.894	1.42782	0.000270296	0.00668565
SAT2	305.508	-1.11331	0.000271013	0.00669442
CKAP2	199.347	1.51238	0.000271935	0.00670822
TTYH3	1464.27	1.3469	0.000276501	0.00680267
KCTD5	242.096	1.55216	0.000276469	0.00680267
FGFR3	546.777	-2.91072	0.000279115	0.00685784
ADH1B	529.601	-3.28141	0.000283258	0.00694421
CLPSL1	25.0296	-4.81807	0.00028342	0.00694421
PWRN2	25.4777	-5.16512	0.00028376	0.00694421
PDZK1	63.7678	-1.77807	0.000285624	0.00698057
KDELR2	1407.94	1.26696	0.000286383	0.00698063
TLE2	230.385	-1.76235	0.000286359	0.00698063
ITGA3	3131.05	2.20467	0.000287463	0.00699771
HAAO	93.3896	-1.55536	0.000289569	0.00703042
GAPT	62.1742	-1.9157	0.000289444	0.00703042
IKZF1	324.507	-1.72113	0.000290365	0.00704049
KIAA1549L	425.623	1.91971	0.000291257	0.00704361
ADPRHL1	141.312	1.96383	0.0002912	0.00704361
TMEM75	25.9816	2.32711	0.000292931	0.00706558
RFX6	38.8658	-2.55993	0.000293656	0.00706589
TC2N	19.4621	-3.50621	0.00029371	0.00706589
ADARB2	49.1029	-3.04779	0.000295213	0.0070856
CSPG4	639.854	2.53202	0.000295297	0.0070856
HMGCLL1	34.4316	-2.79394	0.00029619	0.0070978
HPCAL4	20.0774	-2.88493	0.00029755	0.00712114
GASK1A	83.8686	-2.5346	0.000299997	0.0071704
TMPRSS4	877.534	3.90926	0.000302625	0.00721863
MMP14	5067.46	1.59925	0.000302797	0.00721863
LRFN4	157.162	1.74735	0.000307426	0.00731008
CCR2	39.5921	-1.91211	0.000310197	0.00736649
RFX8	128.476	3.98891	0.000311198	0.00738075
USP2	55.2674	-1.77148	0.000312572	0.00740383
LAMA4	1932.54	1.68202	0.000315082	0.00745371
MFAP2	399.22	1.86636	0.000320123	0.00756328
SNORD114-14	7.35091	-5.69033	0.000325412	0.00766859
SLC6A8	492.256	2.20251	0.000325354	0.00766859
PTGS2	326.355	2.05937	0.000329359	0.00775169
MFF-DT	28.0836	-1.67555	0.000330749	0.00776461
MEG9	36.847	-2.79623	0.000332131	0.00778713
SPRR1B	709.007	6.42381	0.000333711	0.00781427
SLC16A12-AS1	20.1664	-3.58674	0.000334538	0.00782369
INF2	1439.96	1.5565	0.000336616	0.0078524
SHISA9	23.1769	-3.54066	0.000336438	0.0078524
KDELR1	1127.55	1.01701	0.000337901	0.00787242
ATP2B4	2629.04	1.00812	0.000340449	0.0079138
LAMA3	5064.36	3.21397	0.000340535	0.0079138
CTH	32.6159	-1.57568	0.00034455	0.00797696
NEK2	90.0199	3.35461	0.000344204	0.00797696
COCH	69.7782	-1.37752	0.000343917	0.00797696
SIM1	104.669	-6.4789	0.000346002	0.00799053
OLFM4	7573.77	-4.84802	0.0003458	0.00799053
PSKH1	290.837	-1.14909	0.000346925	0.00800183
INHBA-AS1	103.636	2.25653	0.000348453	0.00801702
PM20D1	125.452	-2.13708	0.000348939	0.00801822
BCAR3	461.938	1.93108	0.000353305	0.00810843
APCS	46.5883	-3.79117	0.000354117	0.00811697
NGFR	157.535	-3.18589	0.000358382	0.00820455
AURKA	63.531	2.36235	0.00036	0.00823137
RUNX2	844.271	1.70642	0.000365261	0.00833102
C5	173.203	-1.54947	0.00036675	0.00835466
NSMCE4A	287.899	-1.00139	0.000370124	0.00842111
DPH6	159.749	-1.01014	0.000374188	0.00850309
ELOVL7	118.896	-2.87967	0.000376927	0.00855481
NME5	14.4345	-2.41418	0.00037936	0.0085889
SGSM1	86.9678	-2.46459	0.000379237	0.0085889
MTERF2	180.612	-1.124	0.000381329	0.0086229
DNAJB1	938.34	1.15624	0.000382101	0.00862979
UNC5D	28.3816	-2.82782	0.000387672	0.0087449
AQP6	20.4677	3.53595	0.000389496	0.00877531
TMED6	16.8715	-2.75344	0.000392347	0.00882876
TOP2A	542.363	1.91205	0.000398677	0.00896029
HOXA10	29.8426	3.41455	0.000399654	0.00897132
CRH	6.49581	-4.55585	0.000403819	0.0090428
CCDC171	205.649	-1.36783	0.000403402	0.0090428
CYFIP2	217.253	-1.61802	0.000406014	0.00906994
MTPN	776.226	1.09957	0.000407768	0.00909812
SLC5A7	19.1084	-3.62315	0.000413381	0.00921127
FTSJ1	283.638	1.04821	0.000413838	0.00921127
PRKAA2	135.558	-3.10542	0.00041609	0.00924706
SYP	68.5864	-1.91695	0.000419628	0.00930646
ZNF503-AS1	22.4213	-3.22137	0.000420348	0.00931124
ZSWIM4	359.765	1.293	0.000421521	0.00932602
RHBDL2	146.992	2.21736	0.000428658	0.00945149
CREG2	62.0542	3.99072	0.000428728	0.00945149
TECRL	20.4589	-3.8391	0.000427923	0.00945149
CRTC2	728.825	1.03525	0.000429301	0.00945282
SP6	49.6649	2.2575	0.000430916	0.00947706
FAM245A	6.18045	-6.49409	0.000434674	0.00954835
ANKRD20A1	17.9757	-3.48746	0.000438675	0.00962477
ICAM5	39.4013	2.32833	0.000439354	0.00962822
COQ8A	367.767	-1.23598	0.000440677	0.00963615
MIA	8.26487	5.00914	0.00044076	0.00963615
CADPS	398.651	-2.26903	0.000441765	0.00964669
NEXMIF	48.7576	-2.60427	0.000442535	0.00965208
NCAPG2	153.714	1.29853	0.000446147	0.00970791
MYL4	7.25342	-3.31806	0.000446073	0.00970791
CADM2	27.6648	-3.82941	0.000450944	0.00980072
RTN2	87.2592	1.68583	0.000454558	0.00986765
ALDH3A2	478.722	-1.28765	0.000460819	0.00999182
SLC17A8	12.8591	-3.80791	0.000463013	0.0100276
SEMA7A	210.04	2.50493	0.000464739	0.0100532
CDCA8	75.6054	2.84906	0.000466532	0.0100684
ADCYAP1	42.7463	-3.03982	0.000466499	0.0100684
SERPINA1	620.584	-1.82114	0.000473064	0.0101974
POU2AF1	80.2828	-1.48481	0.000481198	0.0103606
ROR1	237.693	-1.27001	0.000481859	0.0103628
MZT1	79.9755	2.25499	0.000488874	0.0105014
HPD	14.0586	-2.2448	0.000496956	0.0106502
HOXB3	341.371	1.43251	0.000496639	0.0106502
GRIA4	54.8138	-1.9717	0.00049938	0.0106795
CASC1	34.9592	-1.68628	0.000499479	0.0106795
OSBPL10-AS1	55.0009	2.70364	0.000500373	0.0106862
CRYBG2	116.08	2.94173	0.000502606	0.0107031
ENPP5	150.06	-1.94226	0.000502902	0.0107031
HS3ST3A1	27.7126	2.96242	0.000502499	0.0107031
REEP3	833.045	1.00281	0.000504042	0.010715
LINC01429	17.6593	5.5754	0.000507628	0.0107788
SLCO4A1-AS1	77.998	3.15701	0.000510511	0.0108275
INSM1	20.5595	-4.02474	0.000516674	0.0109457
S100A3	53.62	3.42211	0.000518697	0.0109759
LOC105376686	17.1964	-4.14486	0.000521756	0.0110154
PRPH	16.0575	-2.73705	0.000521664	0.0110154
OSBPL10	500.955	2.1492	0.000524316	0.0110568
HOXC9	42.4454	3.41631	0.0005252	0.0110628
EGLN3	311.032	1.44349	0.000529246	0.0111353
FHL2	393.228	2.02184	0.000531811	0.0111765
PCNA	247.772	1.11678	0.000532775	0.011184
NPR1	85.5647	-1.89363	0.000540415	0.0113249
FAM169B	18.5558	-2.96457	0.000541105	0.0113249
ERI2	340.138	-1.54755	0.000541328	0.0113249
FOXC2	121.706	3.00679	0.00054594	0.0113956
HOXB9	39.4085	3.33094	0.000545364	0.0113956
DDI1	35.7086	-2.0061	0.00054664	0.0113973
HOXD10	24.7096	4.60128	0.000548377	0.0114206
LHFPL3-AS2	60.3831	-3.40817	0.000550185	0.0114453
SEMA6D	121.876	-1.50018	0.000552173	0.0114738
GJB3	147.651	3.28603	0.000556883	0.0115197
ALDH1L1	263.385	-2.09614	0.00055677	0.0115197
IL11	46.068	2.36773	0.000556629	0.0115197
CCDC80	9104.75	-2.33953	0.000558726	0.0115449
PPFIBP1	3573.24	1.88433	0.000562626	0.0116095
KIF26A	73.4943	-1.91513	0.000563109	0.0116095
GCAT	71.9687	-1.7546	0.000571328	0.0117658
CDO1	34.7459	-2.68698	0.000574103	0.0117704
GAN	480.163	1.45123	0.000573608	0.0117704
JUP	3112.77	1.84274	0.000572386	0.0117704
KLHDC7B	245.802	3.02308	0.000573245	0.0117704
PLEC	28584.9	1.54389	0.000590249	0.012088
UCHL1	70.7424	-1.69839	0.000595805	0.0121882
SNORD113-3	13.971	-3.39031	0.000598991	0.0122398
PLCXD3	112.835	-2.51992	0.000600204	0.0122511
FBXO32	2327.5	1.95122	0.000602186	0.0122779
ANKRD24	56.0998	-1.6508	0.000606724	0.0123568
HACD2	505.517	1.13518	0.000615227	0.0125162
TNFSF11	204.784	3.46777	0.000616999	0.0125384
IL1A	148.319	2.8055	0.000618247	0.0125499
EMID1	62.0224	-1.91653	0.000621716	0.0126065
NRXN1	154.018	-2.00001	0.000624208	0.0126431
MGAT4C	82.463	-2.65277	0.000634022	0.0128278
SPX	22.7836	-3.354	0.000637319	0.0128663
LOC100131496	61.1515	1.43345	0.00063709	0.0128663
MRPL4	233.576	1.06079	0.000639115	0.0128885
APCDD1L	81.4107	2.80887	0.000643061	0.0129539
C10orf62	8.13259	-4.89991	0.000645769	0.0129943
BCAN	79.6859	2.97908	0.000647556	0.0130018
FAM153CP	24.5797	-2.57273	0.000647059	0.0130018
HOXA3	91.7407	2.16403	0.000650523	0.0130331
ASTN2-AS1	18.0547	-2.34383	0.00065049	0.0130331
FER1L5	56.3386	-1.46199	0.000659972	0.0131794
BUB1	161.76	1.79756	0.000660846	0.0131826
BHMT	18.2261	-3.09746	0.000662506	0.0132015
ADIPOQ-AS1	24.9193	-5.01706	0.000670614	0.0133486
CGB7	23.2919	3.36609	0.000673806	0.0133833
S100A2	1061.93	3.2433	0.000681035	0.0134846
CXCL2	208.459	-2.0905	0.000680204	0.0134846
STK38L	1217.65	1.30467	0.000681101	0.0134846
ST8SIA3	121.573	-3.03869	0.000685191	0.0135366
FFAR1	13.6333	-4.08261	0.000686982	0.0135574
H2AC14	193.429	2.04872	0.000688459	0.0135721
UGT2B4	7.6058	-4.98818	0.0006904	0.0135813
CTTNBP2	261.877	-2.00242	0.000690121	0.0135813
DUSP10	307.327	1.45971	0.000696224	0.0136813
NPC1	790.533	1.3143	0.000702059	0.0137811
CNIH3	102.84	1.92975	0.000708463	0.0138339
CCNF	113.842	1.6577	0.000708488	0.0138339
ETHE1	193.356	1.33604	0.000712771	0.0139028
LOC101927359	16.9268	-4.18974	0.000726092	0.0141179
FAM189A2	59.4211	-1.95151	0.000725477	0.0141179
FMN2	55.4124	-2.66839	0.000731461	0.0141875
SMC4	1353.72	1.19438	0.00073087	0.0141875
LOC101927188	17.4783	-4.01061	0.000731981	0.0141875
UBE2T	28.5215	2.45092	0.00073482	0.0142276
DRC7	12.1618	-3.17375	0.000736204	0.0142395
GRPR	21.4821	-3.34737	0.000740683	0.0143111
CD2	50.7011	-1.56404	0.000744388	0.0143151
FLNB	8027.24	1.55161	0.000744768	0.0143151
PGGHG	1798.68	-1.95615	0.000744423	0.0143151
CYP19A1	79.6783	3.12318	0.000743742	0.0143151
RASIP1	99.08	-1.07866	0.000744734	0.0143151
FBXW12	17.7295	-3.63622	0.000747127	0.0143455
SF3B4	469.365	1.61747	0.000749397	0.0143741
GGT6	164.261	-3.33848	0.000750183	0.0143742
SYNE1	3162.08	-1.60993	0.000756706	0.0144842
SLC34A2	147.336	-2.62239	0.000759819	0.0145287
THUMPD1	720.802	-1.20428	0.000766662	0.0146444
PDE9A	140.7	-1.3504	0.0007681	0.0146566
BCO2	72.6372	-1.24643	0.000770581	0.0146888
KIFC3	682.599	-1.24705	0.000776428	0.014785
CCL20	309.152	3.22078	0.000777817	0.0147962
CLCNKA	40.7908	-3.99456	0.000779445	0.0148098
CPE	858.626	-1.2333	0.000780939	0.0148098
RFLNA	120.394	3.21757	0.000789402	0.0149549
CAP1	3291.05	1.34369	0.000791419	0.0149777
MIR3936HG	72.0996	-1.587	0.000796085	0.0150506
FGD3	236.146	-1.47188	0.000799857	0.0151064
SYT9	33.7748	-1.906	0.000808158	0.0152476
TTN	4581.85	-1.61663	0.00081222	0.0153086
CYB5RL	88.6275	-1.2806	0.000814707	0.0153304
DNAAF1	68.2148	-1.17796	0.00081504	0.0153304
PLXNA3	1082.4	1.24268	0.000816041	0.0153336
CENPA	23.3862	2.51554	0.000821094	0.0153492
MBOAT4	17.983	-2.15535	0.000823529	0.0153492
GAPDH	9683.2	1.70199	0.000821968	0.0153492
HOXC6	47.6593	3.16793	0.000821832	0.0153492
CMA1	6.70759	-3.34143	0.000818708	0.0153492
MLYCD	422.311	-1.27011	0.000820345	0.0153492
TMEM92	89.323	2.55082	0.000822859	0.0153492
LRRN2	50.8737	-1.79974	0.000824527	0.0153523
TEKT2	23.4913	-2.31442	0.000835781	0.015518
TUBB4A	24.8481	-3.2698	0.000835945	0.015518
MEAK7	291.795	1.24414	0.000838058	0.0155415
SLC35A2	110.876	1.01784	0.000844976	0.0156541
MYCN	37.6723	4.22781	0.000854493	0.0157847
CNR1	39.651	-2.86571	0.000853227	0.0157847
KCNB2	22.5294	-2.71644	0.000854593	0.0157847
LOC101927825	99.8448	1.51572	0.000877327	0.0161884
CAPG	745.997	1.10297	0.000880482	0.0162211
SNORD114-21	6.83493	-5.34665	0.000883137	0.0162469
SLC25A4	244.004	-1.17866	0.000888786	0.0163345
TMEM92-AS1	27.8784	3.2001	0.000894511	0.0164234
CNFN	41.7508	3.41758	0.00089614	0.0164369
LINC01146	27.0239	-2.25534	0.000902653	0.0165236
C19orf53	254.708	1.09395	0.000902477	0.0165236
SLC44A1	1401.5	1.17411	0.000903555	0.0165237
CHST6	49.6241	2.44597	0.000904898	0.0165319
CD3E	70.3788	-2.20325	0.000913867	0.0166792
PTPN12	2400.4	1.45959	0.000916782	0.0167159
HOXC11	24.0344	4.50535	0.000921026	0.0167767
ABLIM3	487.259	1.83163	0.000925225	0.0168365
UBE2E3	300.732	1.36055	0.0009266	0.0168449
PC	291.359	1.23817	0.000927843	0.0168509
H2BC15	198.256	1.33873	0.000935799	0.0169787
DHRS9	145.997	3.28142	0.000958447	0.0173385
CISH	141.907	-1.17905	0.000957255	0.0173385
SOX6	534.059	-1.92311	0.000963955	0.017421
KLF7	1669.17	1.18023	0.000966057	0.0174355
LOC105371485	13.2718	-3.76091	0.000966642	0.0174355
MIR1206	9.30683	4.04974	0.000967829	0.0174398
ENTPD3	92.3447	-1.41896	0.000970594	0.0174688
PICSAR	25.2119	4.54002	0.000971333	0.0174688
MKNK1	603.906	-1.27341	0.000974296	0.0174711
GRID2	30.6218	-3.22403	0.00097356	0.0174711
SOD2	3456.4	-1.75407	0.00097287	0.0174711
XCR1	20.6573	-3.20739	0.000982147	0.0175947
SGIP1	345.156	2.07553	0.000987203	0.0176682
BLZF1	290.758	1.08821	0.000988758	0.0176788
LRRTM3	33.587	-3.49423	0.000994155	0.0177581
HOTAIR	30.2116	4.40666	0.000997609	0.0178026
STPG2	30.0233	-2.01877	0.00100222	0.0178652
MED21	319.048	1.41252	0.00100305	0.0178652
ZNF365	65.8753	2.07224	0.00102076	0.0181501
PLVAP	1216.24	-1.25884	0.00102102	0.0181501
RARG	222.974	1.16067	0.00103468	0.0183575
HCAR2	19.6962	4.26608	0.00103805	0.0183998
DNAJA4	316.878	1.40284	0.00104588	0.0185206
ZWINT	90.8758	1.87391	0.00105143	0.0185833
PCDH17	249.363	-1.55597	0.00105044	0.0185833
SOX9-AS1	133.06	-2.04382	0.00105681	0.0186604
CAPZA1	949.336	1.04162	0.00107111	0.018895
SPOCK3	19.9511	-3.29298	0.00108606	0.0191404
MELK	73.8353	2.81369	0.00108738	0.0191453
B3GNT3	502.091	2.42445	0.00109296	0.0192253
DTL	75.1151	1.7034	0.0011078	0.0194678
TPRXL	41.0609	3.79274	0.00111727	0.0196154
DQX1	22.221	3.09296	0.00112136	0.0196685
CDKN1A	668.934	1.04345	0.00112269	0.0196732
SNCG	115.58	2.71747	0.00112927	0.0197698
MGLL	846.626	1.97498	0.00113515	0.0198351
CIT	286.566	1.81973	0.0011345	0.0198351
MSLN	295.842	3.59625	0.00115236	0.0200787
PRELID3B	616.908	1.37538	0.0011513	0.0200787
ADA2	272.536	-1.7751	0.00115026	0.0200787
SOWAHC	335.664	1.49342	0.00115525	0.0201101
SCML2	23.156	-2.0719	0.00116079	0.0201874
ATOH8	66.6261	-1.7961	0.00117055	0.020319
SLC30A7	736.809	1.0144	0.00118162	0.0204767
SCN7A	258.631	-2.62514	0.00118186	0.0204767
ITGB3	198.756	2.95065	0.0011884	0.0205513
KRAS	1123.77	1.32339	0.00119156	0.0205867
C16orf74	42.0132	3.32142	0.00119452	0.0206187
RADIL	46.4364	-2.40282	0.0012041	0.0207645
TMEM158	67.1768	1.87275	0.0012185	0.0209933
CASP17P	77.7062	-1.71506	0.001224	0.0210683
HS6ST1	718.402	-1.69929	0.00122942	0.021142
ASAP2	1383.81	1.42323	0.00123293	0.0211826
CENPK	73.091	2.17213	0.00123671	0.021216
RTL1	88.7233	-2.87274	0.00123718	0.021216
LINC00879	5.79683	-4.74958	0.00124083	0.0212503
PPARD	724.364	1.39101	0.00124148	0.0212503
RGMA	81.7784	-2.18274	0.00124912	0.0213414
ARHGDIG	67.5724	-2.7171	0.00124812	0.0213414
ACACB	770.679	-1.69211	0.00125119	0.0213571
PSMD2	1375	1.02649	0.0012576	0.0214268
STX1A	275.493	1.96881	0.00126074	0.0214407
FABP4	36.2532	-3.11995	0.00126024	0.0214407
ADAMTS17	93.6989	-1.84436	0.00126869	0.021556
GIMAP7	197.343	-1.60693	0.0012758	0.0216386
IGF2BP1	112.022	2.36975	0.00127589	0.0216386
CRCT1	11.7926	4.94053	0.00127999	0.0216881
GPR87	64.7466	3.98908	0.00129099	0.0218341
FOXD1	28.8995	2.25426	0.00129216	0.0218341
AKAP7	407.013	-2.56447	0.00130266	0.0219714
GIMAP6	191.797	-1.41048	0.00130678	0.0220208
TBC1D30	187.507	-1.39716	0.00130858	0.0220309
PHLDA1	1625.94	1.56027	0.00130996	0.0220341
C8orf34-AS1	9.44052	-3.45855	0.00131525	0.0221029
MAP3K15	50.5327	-1.32663	0.00132552	0.0222553
GPRC5A	2385.48	3.15727	0.00133013	0.0223123
DAPL1	21.0789	-3.22656	0.00133968	0.0223708
RIMS1	71.3146	-3.01905	0.00133966	0.0223708
TMC7	135.379	1.9632	0.0013393	0.0223708
FKBP10	754.299	1.15549	0.0013364	0.0223708
YIF1B	147.27	1.24942	0.00134355	0.0224151
PSTPIP2	173.54	-1.79207	0.00134768	0.0224436
HINT2	32.7938	-1.9695	0.00135452	0.0225168
DZIP1	618.164	-1.67411	0.00136977	0.0227293
SCGB3A1	13.6425	-3.372	0.00138509	0.0229141
CEP55	161.312	1.6985	0.00138281	0.0229141
GVINP1	218.347	-1.62683	0.00138587	0.0229141
SCEL-AS1	17.5051	4.86632	0.00139111	0.0229596
KRT13	282.935	5.02618	0.00139097	0.0229596
LY75	149.706	1.87464	0.00140351	0.0231227
GBA3	14.0577	-3.076	0.00141592	0.0232857
CDK1	107.574	1.71846	0.00141477	0.0232857
SCD	1435.95	1.8868	0.00141876	0.0233117
CXCL11	21.2246	-2.46169	0.00142297	0.02336
CD55	1081.4	1.80286	0.00142558	0.023382
PIAS3	453.65	1.16003	0.00142822	0.0233966
SLC6A6	1389.71	1.65634	0.00143503	0.0234745
CD96	81.8199	-1.76079	0.00143673	0.0234814
MAP4K4	5735.09	1.60573	0.0014412	0.0234928
ARPP21	33.6079	-3.28995	0.00144124	0.0234928
C12orf75	165.426	-1.34447	0.00143966	0.0234928
BLCAP	760.708	1.57763	0.00144456	0.0235261
DPY19L2	80.7512	-1.64592	0.00144625	0.0235329
LINC01354	8.59061	-3.15777	0.00145172	0.0235594
LINC00857	12.1942	3.62792	0.00145101	0.0235594
ARX	27.8686	-3.20813	0.00145045	0.0235594
FGF12-AS1	9.38091	-2.49258	0.00145544	0.0235785
IFNG-AS1	10.5067	-2.62872	0.00145438	0.0235785
GCOM1	84.8554	-2.10305	0.00145978	0.0236279
ALDOA	355.372	1.65309	0.00146358	0.0236688
VILL	407.369	2.9221	0.00147827	0.0238854
SEZ6L	38.11	-2.29388	0.00148153	0.0239171
IGSF9	308.675	2.99289	0.00149185	0.0240328
BHLHE41	1762.86	2.02207	0.00149261	0.0240328
LRRK2	525.659	-1.53968	0.00149402	0.0240336
HMGA2-AS1	444.025	2.22707	0.00149526	0.0240336
TBX15	179.468	3.31869	0.00150467	0.0241638
HOXA13	39.7147	3.03316	0.00151794	0.0243557
TNNT1	199.837	2.84243	0.00151976	0.0243637
TRIM17	51.9158	2.83159	0.00152432	0.0244156
MAP2	419.16	-1.67967	0.00152987	0.0244833
COL8A2	168.967	1.69969	0.0015439	0.0246627
LOC100506071	41.6675	-1.60219	0.0015451	0.0246627
EPHA4	359.679	2.03208	0.00155213	0.0247536
CHDH	373.57	-2.47158	0.00155695	0.024809
ARHGEF10L	589.937	-1.11785	0.00156058	0.0248454
CST6	66.8753	3.6081	0.00156372	0.0248739
H2AC15	56.4847	2.04259	0.00157719	0.0250667
H4C11	9.28796	3.47865	0.00158121	0.0251089
GMPR	73.3072	-1.8498	0.00158386	0.0251292
NPR3	385.674	2.37176	0.00159758	0.0253034
AK4	247.843	1.77821	0.00160528	0.0254036
ZNF334	192.984	-1.31944	0.00161291	0.0255025
FOXC1	326.918	1.8214	0.00161762	0.025555
MAPK4	24.6929	-2.44944	0.00161926	0.0255591
TFAP2A-AS2	63.9507	3.07244	0.00162618	0.0256269
DCT	16.6701	-3.15004	0.00162688	0.0256269
GRAP2	65.7956	-1.56876	0.00162772	0.0256269
CNKSR2	137.987	-2.07302	0.00163322	0.0256915
CCDC69	253.176	-1.51382	0.00164218	0.0257885
LINC00426	52.3896	-1.65834	0.00164148	0.0257885
NOG	17.9204	2.02729	0.00164795	0.0258571
ACTL6A	361.732	1.25625	0.00165048	0.0258748
MT1M	65.8442	-2.76894	0.00166068	0.0260126
H3C10	118.837	1.74602	0.00166627	0.0260583
CLNK	25.259	-2.28723	0.00166982	0.0260894
FHIT	82.5191	-1.20793	0.00167296	0.0261164
NRXN2	205.592	-2.11987	0.00167764	0.0261673
PTPRN	142.55	-2.23686	0.00168258	0.0262
SERPING1	5347.15	-1.56649	0.00168167	0.0262
ITGA6	3736.11	1.56194	0.0016926	0.0262895
TMEM241	93.4493	1.43873	0.0016913	0.0262895
RNF150	136.964	-1.38772	0.0017144	0.0265636
H2AX	121.981	1.11523	0.00171457	0.0265636
H2BC14	112.988	1.72017	0.00171605	0.0265642
SLA2	119.434	1.15739	0.00173819	0.0268843
H2BC12	719.3	1.45092	0.0017416	0.0269146
STXBP6	203.392	-2.19085	0.00174313	0.0269157
CACNA2D2	107.495	-1.44726	0.00174472	0.0269177
RBM20	60.1005	-1.8491	0.00175689	0.0270377
VASP	836.958	1.33155	0.00176027	0.0270671
IGSF11	71.7772	-2.69282	0.00176469	0.0270899
PCDHB9	55.7459	2.31786	0.00177257	0.0271882
EVA1B	85.0343	1.11846	0.00177862	0.0272583
TMEM184B	534.244	1.08138	0.00178529	0.0273379
TNFAIP6	72.5795	3.21409	0.00179329	0.0274316
ZNF471	162.597	-1.01974	0.00179926	0.0274607
KLK13	178.858	3.76511	0.00180282	0.0274814
CSNK1E	474.816	1.09318	0.0018036	0.0274814
NIPAL4	41.2488	2.46515	0.00180552	0.0274879
SVOP	13.5659	-3.49424	0.00181025	0.0275374
TGFBI	2874.12	2.35893	0.00182051	0.0276706
PRKCQ	67.5962	-1.83242	0.00183277	0.027834
ZNF483	159.897	-1.38043	0.00184095	0.0279352
STAG3	362.94	-1.59151	0.00184885	0.0280091
PYGB	1635.85	1.50556	0.00184773	0.0280091
BICD1	994.64	1.58336	0.00185973	0.0281507
CCDC158	52.0998	-2.02128	0.00186934	0.0282729
PAX2	17.1742	-3.05743	0.00187177	0.0282866
PIK3AP1	659.402	-1.71087	0.0018805	0.028372
LRRIQ1	92.7631	-2.46195	0.00187972	0.028372
GNG11	364.392	-1.21713	0.00188296	0.0283859
SCEL	421.304	4.62611	0.00190476	0.0286677
LINC01847	13.6242	-3.36771	0.00192258	0.0289021
FOXF2	36.6875	2.10421	0.00193178	0.0289798
MAN1A1	946.516	-1.47145	0.00195483	0.0293018
PRRT1B	12.2589	-3.28436	0.00197507	0.0295812
HES2	125.228	2.67996	0.00198314	0.0296539
GUCA1C	14.7728	-3.53969	0.00198314	0.0296539
RAC1	1803.49	1.03501	0.0019879	0.029701
IL6ST	3082.19	-1.03479	0.00199051	0.0297016
CELF4	44.9006	-2.3872	0.00199116	0.0297016
CLEC10A	54.5405	-2.67285	0.00200172	0.0298351
KIAA0319	53.1939	-2.20119	0.00201304	0.0299796
DNMT3B	130.981	-1.68907	0.00202182	0.0300859
HK2	997.883	1.39204	0.00202518	0.0300875
TNFSF14	147.925	-1.77055	0.00202408	0.0300875
H2BC5	354.338	1.46196	0.00202857	0.0301135
TUSC7	14.3187	-4.26552	0.00203214	0.0301423
AKR1C1	148.629	-1.3139	0.00204325	0.0302828
EIF6	274.473	1.26176	0.00204532	0.0302891
ZAP70	47.4422	-1.76645	0.00206108	0.0304492
DPEP1	268.386	-2.41159	0.00206077	0.0304492
UGT1A6	21.9041	3.95467	0.00206276	0.0304496
LGI2	64.3489	-1.53348	0.00206669	0.0304833
NR0B1	6.23817	-3.67346	0.00207403	0.0305671
LINC02097	20.1227	-2.74624	0.00207694	0.0305856
POTEC	9.78425	-4.58682	0.00211113	0.0310643
FAM184A	99.5881	-1.55336	0.00212733	0.0312776
GLIS3	898.438	-1.5215	0.00213013	0.031294
LINC01266	21.8475	-2.78906	0.0021467	0.0315122
SNX7	238.956	1.03793	0.00215163	0.0315595
C2orf88	105.014	-1.0862	0.0021567	0.0315837
MT1G	158.359	-2.94199	0.00215591	0.0315837
IGF2BP2-AS1	155.282	2.85079	0.0021685	0.0316907
ZBTB44-DT	10.9331	-2.60055	0.00216679	0.0316907
GJB6	60.1199	3.92895	0.00217007	0.0316907
SLC17A9	367.796	2.15681	0.00217088	0.0316907
SERPINA5	454.806	-2.56326	0.00218804	0.031916
CD8A	40.2089	-1.90129	0.00219671	0.0320171
SERPINA4	201.037	-3.45241	0.00220779	0.0321532
DLEU1	279.712	1.29457	0.00222473	0.0323744
TPM4	13940.7	1.09463	0.00223433	0.0324884
BNIP3	633.597	-1.73782	0.00223809	0.0325175
TEAD3	450.42	1.34473	0.00224693	0.0326202
SOX17	30.9053	-1.60163	0.00224896	0.0326241
PERP	1851.56	1.69626	0.00225613	0.0327024
NT5DC4	26.5361	2.26278	0.00225953	0.0327207
PCDH10	22.7227	-2.30888	0.00226626	0.0327207
HAS2	115.498	2.0999	0.00226503	0.0327207
LINC01619	30.3315	-1.51321	0.00226148	0.0327207
ZSCAN18	263.47	-1.05727	0.00226564	0.0327207
TROAP	68.6592	2.96586	0.00226855	0.0327281
A2M-AS1	269.228	-1.57825	0.00227239	0.032758
DLGAP5	92.4127	1.73758	0.00227954	0.0327842
NR1D1	355.913	1.58572	0.00227712	0.0327842
TPST2	454.838	-1.32732	0.00227855	0.0327842
CLEC12A	51.5853	-1.99198	0.00229425	0.03297
ARF4	794.858	1.26911	0.00229628	0.0329736
PTENP1-AS	7.3039	-3.25515	0.00229987	0.0329994
PCDHB11	164.176	1.74804	0.00230639	0.0330159
MMP10	63.7031	2.49222	0.00230524	0.0330159
SLITRK1	10.6976	-3.69524	0.00230558	0.0330159
FLNB-AS1	529.276	1.52106	0.00232375	0.0332239
LGALS3	807.417	1.33277	0.00232452	0.0332239
LRIF1	169.936	1.45885	0.00232977	0.0332732
ACOT11	422.585	1.3497	0.00235103	0.0335249
CST1	149.38	2.92676	0.0023503	0.0335249
FCMR	78.8167	-1.93541	0.0023589	0.0336111
LINC02523	9.32245	-3.80125	0.00236431	0.0336299
TUBA1C	919.809	1.2724	0.00236513	0.0336299
ADAMTSL3	204.905	-2.32786	0.00236568	0.0336299
RPS6KA6	54.9452	-2.21576	0.00237047	0.033672
LGI3	14.1198	-2.73278	0.00237525	0.0337139
SYT16	74.5119	-3.35595	0.00238493	0.0338253
FEV	12.5714	-3.02041	0.00239934	0.0339514
ITPR3	3165.97	1.72791	0.00239783	0.0339514
RAET1L	16.6071	4.77321	0.00239857	0.0339514
PCDHB10	96.0619	1.68087	0.00240343	0.0339831
PNP	255.609	1.23403	0.00240526	0.0339831
LOC284865	20.5734	4.11832	0.00242634	0.0342546
NUCB2	868.996	-1.17422	0.00243792	0.0343788
BACE1	817.42	-1.1709	0.00244205	0.0343788
SPTBN4	89.204	-1.58598	0.00244259	0.0343788
RANBP1	751.152	1.19063	0.00244217	0.0343788
TNFRSF11B	173.318	2.66701	0.00248096	0.0348391
ELN	979.463	-2.37021	0.00250564	0.035159
RRM2	87.218	1.6404	0.00251212	0.0352232
GJB4	53.3735	3.60517	0.00252287	0.0353201
IL2RA	199.315	2.49111	0.00254375	0.0355317
LINC00908	11.9348	-3.66053	0.00254129	0.0355317
SLC19A3	45.5655	-3.42797	0.00254591	0.0355349
CALY	22.2372	-2.44971	0.00254847	0.0355438
MPP6	392.475	-1.12806	0.00256008	0.0356787
ASTN2	80.8167	-1.44404	0.00257164	0.0358128
CCDC155	18.2847	-2.35144	0.00257649	0.0358262
KLK10	744.898	4.74226	0.00258271	0.0358856
ALDOC	59.3731	1.54016	0.00260613	0.0361024
PHOSPHO1	43.7378	-1.63746	0.0026046	0.0361024
ZFP2	31.7146	-1.55927	0.00261836	0.0362445
LOC101928002	7.91172	-3.87688	0.00263191	0.0364048
ITGB4	4405.91	2.44022	0.00264618	0.0365474
DNAH17	293.103	2.26568	0.00265017	0.0365751
XXYLT1	117.345	1.03099	0.00266499	0.0367522
SGK3	201.645	-1.00137	0.00267623	0.0368796
SCIMP	114.594	-1.05864	0.00268278	0.0369423
TTLL6	47.8638	-2.5366	0.00269	0.037014
PMAIP1	40.2839	1.36829	0.00270321	0.0371681
MYO3A	58.2092	-2.25937	0.00270605	0.0371795
RAD54L	78.8844	1.87448	0.00271248	0.03724
CDCA4	96.6515	1.51736	0.00273571	0.0375094
SLC39A14	806.341	-1.44977	0.00275046	0.0376774
SEPSECS	144.653	-1.08544	0.00275425	0.0377013
FMO1	35.1527	-2.04921	0.00275666	0.0377064
CPA4	40.0567	-2.25089	0.00278618	0.0380819
CSTA	214.387	2.31356	0.00279253	0.0381405
BEX5	48.6727	-1.9525	0.00279469	0.0381418
P2RY2	72.6683	2.7284	0.00280444	0.0382465
BEAN1	98.6906	1.14006	0.00281519	0.0383391
KLHDC7A	48.8779	-3.49047	0.00283252	0.038544
ZNF8	161.151	1.07239	0.00284295	0.0386005
MGAT3	213.355	3.21947	0.00284289	0.0386005
NHS	259.392	1.18164	0.0028423	0.0386005
HCAR1	54.3074	3.17005	0.0028492	0.0386569
PLA2G2A	259.978	-3.12697	0.00286442	0.0387223
CRB1	33.512	-3.18918	0.00286068	0.0387223
OSR1	96.671	-2.43972	0.00286451	0.0387223
ITGA11	1186.01	2.11251	0.00286037	0.0387223
PRKCB	188.707	-1.63448	0.00286156	0.0387223
LINC00511	892.703	1.45749	0.00287086	0.0387798
FGFR4	156.921	-2.55483	0.00287514	0.0387922
MAOA	479.6	-1.39509	0.00287599	0.0387922
PPARG	313.521	2.21267	0.00287952	0.0388054
HOXC-AS1	16.2135	4.33909	0.00288118	0.0388054
RAPGEFL1	211.74	1.9915	0.00289657	0.0389843
LDHD	50.1174	-1.48328	0.00291056	0.0391441
UCN2	13.6219	3.31535	0.00293612	0.0392671
TMEM45A	229.628	1.74365	0.0029361	0.0392671
PODXL2	108.092	1.48643	0.00293217	0.0392671
FGF1	220.61	2.06057	0.00292824	0.0392671
SVEP1	900.895	-1.87344	0.00293674	0.0392671
UBASH3B	253.142	1.02773	0.00293274	0.0392671
AMIGO2	342.885	2.21507	0.00292643	0.0392671
SAMHD1	1851.58	-1.41917	0.0029729	0.0396932
KLF5	1913.14	2.28551	0.00297746	0.0397252
GIPC1	803.793	1.40275	0.00298733	0.0398282
MLPH	1141.76	2.04884	0.00300122	0.0399286
CRNDE	67.8548	2.72096	0.00300135	0.0399286
WLS	435.864	-1.26422	0.00302621	0.0401328
H4C13	61.3174	2.23718	0.00302758	0.0401328
RASGRP2	100.736	-1.35676	0.00302112	0.0401328
KRT4	66.4285	3.94172	0.00302054	0.0401328
MED15	1386.24	1.2256	0.00302714	0.0401328
NMRAL2P	22.3586	3.07255	0.00303131	0.0401425
SSTR3	13.7216	-2.52351	0.00303266	0.0401425
MKNK1-AS1	69.5132	-1.72167	0.00307438	0.0405257
COL28A1	161.688	-2.28997	0.00306809	0.0405257
VGF	53.3338	-2.18249	0.00307257	0.0405257
CACNB2	209.915	-1.28122	0.00307841	0.0405257
F10	38.3483	-2.27356	0.00307918	0.0405257
FBLN5	524.442	-2.10107	0.00307724	0.0405257
MMP9	13207.8	4.64297	0.00307772	0.0405257
ROPN1L	6.58063	-4.15341	0.00308566	0.0405821
GSTA4	97.1361	-1.06883	0.00310362	0.0407892
TNC	3622.79	2.64165	0.00311421	0.0408993
ABAT	326.794	-1.44413	0.0031299	0.041076
MYCL	100.595	-1.55758	0.00313735	0.0411153
FOXD2-AS1	46.9923	1.76137	0.00314916	0.0412206
NEK7	519.214	1.00477	0.00314985	0.0412206
ACBD3-AS1	197.024	1.01413	0.00315897	0.0412313
WNT10A	49.2951	4.1627	0.00315961	0.0412313
GZMK	19.9678	-2.6779	0.00315323	0.0412313
DLG2	203.787	-1.86255	0.00315907	0.0412313
H1-5	347.368	1.79341	0.00316385	0.0412574
CLDN14	43.2276	1.56553	0.00316608	0.0412574
OR52N1	11.7285	-4.51079	0.00317848	0.0413606
LINC02544	15.5862	2.91518	0.00318387	0.0414016
YWHAZ	5666.62	1.1492	0.00318999	0.0414519
FLJ22447	81.1739	3.90182	0.00319741	0.0414898
UBALD2	820.558	1.08828	0.00319691	0.0414898
PNMA3	11.4138	-2.27599	0.00320124	0.0415104
PLD4	298.901	1.63749	0.00323016	0.041856
NLGN1	49.0462	-2.2263	0.00323491	0.0418881
CDH4	13.7	-2.38088	0.00324756	0.0420224
SLC20A1	2571.32	2.04014	0.00325708	0.0420571
SPN	111.637	-1.33218	0.00326111	0.0420798
NOTCH3	2539.25	1.57989	0.00327934	0.0422854
EPB41L4A-DT	19.6311	-2.18918	0.00328579	0.0423389
H2BC21	672.71	1.4659	0.00329033	0.0423679
CDC20	141.367	2.3342	0.00329476	0.0423877
MIR5690	212.771	-1.19434	0.00330553	0.0424451
PLEKHG4B	143.643	1.55568	0.00331818	0.0425271
MTUS1	2752.21	-1.68803	0.00331883	0.0425271
PATL2	45.0952	-1.41333	0.00331859	0.0425271
RAB17	323.681	-1.72031	0.0033335	0.0426855
ART3	17.3885	-3.69516	0.0033377	0.0427096
LINC00271	35.7299	-1.47999	0.00334075	0.042719
LINC01635	20.3518	-1.92789	0.00334862	0.04279
LOC101928118	39.8678	-1.75412	0.00335777	0.0428772
PAX6	130.708	-1.49202	0.00339276	0.043294
SNAP91	43.5267	-2.30571	0.00341306	0.043523
BIRC5	64.6816	2.60859	0.00342507	0.0436159
CD1C	28.7183	-2.56265	0.00343235	0.0436337
HGD	78.5247	-2.11046	0.00344066	0.0436337
TXK	47.2274	-1.72428	0.00343547	0.0436337
H2AC13	120.924	2.37963	0.00343345	0.0436337
ABCA13	414.92	2.52634	0.00343656	0.0436337
PTHLH	277.782	3.07926	0.00343868	0.0436337
CARD11	509.284	1.72342	0.00344811	0.0436981
TPRKB	127.169	1.00795	0.0034712	0.0439257
ANK2	406.944	-1.46415	0.00347321	0.0439257
STBD1	35.8931	-1.136	0.00347758	0.0439508
GNA15	145.541	1.62846	0.00349111	0.0440917
OR52A1	16.2831	-3.92075	0.00349818	0.0441206
HOXA6	8.25053	3.37869	0.0035143	0.0442634
F5	1228.23	2.15415	0.00353215	0.0444276
NAA16	500.067	-1.0496	0.00355563	0.0446924
GLS2	110.262	-1.07911	0.00357123	0.044858
PADI2	150.622	-1.7312	0.00358358	0.0449457
GPR174	32.3476	-1.77093	0.00358741	0.0449457
VAT1L	36.7187	-2.04269	0.00360143	0.0450532
LOC101928489	28.2018	1.95915	0.00361007	0.0451307
SPRR3	151.105	3.57365	0.00362243	0.0452546
DPYSL4	22.1734	-2.04868	0.00362803	0.0452711
OR10G4	12.2086	-3.97165	0.0036449	0.0454431
DPP10-AS1	10.122	-4.05935	0.00365224	0.0454731
CAMK1D	482.926	-1.42069	0.00365192	0.0454731
AFP	13.2701	-3.78233	0.00365504	0.0454772
MYL12A	1934.15	1.15449	0.0036843	0.0458105
SLC28A2	28.8706	-2.17153	0.00369372	0.045835
LOC101929124	27.2389	-2.73168	0.00369244	0.045835
KLK11	348.094	2.88777	0.00369042	0.045835
ZNF860	88.548	2.06377	0.00372278	0.0461335
TSSK6	12.8089	2.00155	0.00373325	0.0462322
ZDHHC3	382.523	1.13027	0.00375282	0.0464122
EXO1	50.1294	1.81572	0.00376319	0.0464782
SCN3A	60.8782	-2.12811	0.00377865	0.0466378
FLT3	60.9355	-2.31916	0.00378509	0.0466861
CAPRIN2	2997.47	2.14834	0.00378995	0.0467148
COBLL1	1089.14	-1.5281	0.00382379	0.0470691
CNTN5	30.9955	-3.28931	0.00383306	0.0471518
RNASE9	7.12018	-4.73128	0.00383989	0.0472043
REP15	30.0845	2.38387	0.00384316	0.0472131
EZH2	224.787	1.09127	0.00385448	0.0473073
CNN2	988.081	1.04929	0.00385596	0.0473073
PLCH2	22.0024	3.36474	0.00386634	0.0473717
SLC6A1	86.0465	1.77086	0.00386449	0.0473717
C5orf46	42.2556	2.39261	0.00387735	0.047452
SLC22A10	14.9617	-3.61243	0.00387804	0.047452
NR4A1AS	66.7477	-1.53934	0.00389548	0.0476338
LOC283038	19.0255	-2.27183	0.00390638	0.0477019
POSTN	6537.28	1.68788	0.00390711	0.0477019
FAM216B	65.4134	2.21382	0.0039088	0.0477019
LINC00346	52.2649	2.25518	0.0039221	0.0478325
LINC01118	13.5623	-2.42372	0.00393014	0.0478326
SLC22A3	169.045	3.10084	0.00392782	0.0478326
MX2	436.295	1.00594	0.00393248	0.0478326
SLC16A2	140.345	-1.41774	0.00392995	0.0478326
CATIP	22.3664	-1.72981	0.00396434	0.0480933
LYPD3	577.143	3.09501	0.00396175	0.0480933
TM4SF19-AS1	45.0833	2.50765	0.00396884	0.0481163
OBSL1	583.158	-1.10823	0.00397923	0.0482106
CALN1	29.0298	-3.34588	0.00398276	0.0482217
MNX1	162.728	-2.64987	0.00399913	0.0483882
WDFY3-AS2	63.1179	-1.36313	0.00400478	0.0484248
VTCN1	180.214	-2.34213	0.00400829	0.0484354
ENO3	936.4	1.00851	0.00401965	0.0484775
GRIN2D	194.083	1.73086	0.00401747	0.0484775
RSPO4	11.9993	3.59193	0.00401799	0.0484775
PGM5	70.4159	-1.40809	0.00402663	0.0485299
FAM155B	20.7484	-3.48902	0.00405711	0.0488654
USP44	32.7744	-2.38351	0.00408501	0.0491693
LINC01484	8.5975	-2.75516	0.00409069	0.0492056
FAM131C	15.0461	-2.98787	0.0041296	0.0494508
BZW1-AS1	79.7573	2.00028	0.00412635	0.0494508
EDIL3	798.643	2.13141	0.00413519	0.0494508
PHACTR1	288.173	-1.05208	0.00413338	0.0494508
C10orf90	10.2285	-2.59301	0.00412615	0.0494508
ZNF135	206.272	-1.22552	0.00412889	0.0494508
RFX3-AS1	29.6814	-1.57948	0.00415562	0.0496629
TAB2-AS1	6.55282	-4.8757	0.0041912	0.0498758
PSCA	370.334	4.56193	0.0041876	0.0498758
FREM2	206.314	-2.50341	0.00418193	0.0498758
EDNRB	143.813	-1.36285	0.00418947	0.0498758
RCOR1	648.734	1.12551	0.00418542	0.0498758
