# Supplementary material for: Dysregulated miRNAs modulate tumor microenvironment associated signaling networks in pancreatic ductal adenocarcinoma
Source: Precis Clin Med. 2023 Mar 10;6(1):pbad004. doi: 10.1093/pcmedi/pbad004 (PMC10052370; doi:10.1093/pcmedi/pbad004)
Supplement: pbad004_Supplemental_Figures [file pbad004_supplemental_figures.zip › Suppl.Table S3_Tissue_DEmiRNAs.xlsx]

## Sheet: tissue_fdr0.05_fc1_outliner_exc
Supplementary Table S3. Significantly differentially expressed miRNAs in PDAC tumor tissue compared to peri-tumor tissue (padj < 0.05, |log2FoldChange|>1)
miRNA ID	BaseMean	Log2FoldChange	Padj
hsa-miR-216b-3p	66.2308	-11.5716	4.1852e-10
hsa-miR-891a-5p	51.3562	-9.38041	5.33637e-10
hsa-miR-135a-3p	44.5075	-9.36637	0.00215037
hsa-miR-216b-5p	67.4272	-8.74202	3.8219e-08
hsa-miR-217	3141.08	-8.30676	1.4425e-28
hsa-miR-216a-3p	102.248	-8.12094	0.000926764
hsa-miR-216a-5p	1440.93	-7.55652	8.72831e-17
hsa-miR-6752-5p	78.8974	-6.95574	4.207e-05
hsa-miR-638	68.4352	-5.93713	0.0187582
hsa-miR-4701-5p	52.0926	-5.75859	0.0079497
hsa-miR-6754-5p	42.4207	-5.47954	0.0492943
hsa-miR-1292-3p	64.8824	-4.80891	0.0288555
hsa-miR-6803-5p	66.9286	-4.68377	0.0305443
hsa-miR-4707-3p	130.028	-4.54687	0.0282761
hsa-miR-6729-5p	89.7713	-4.54665	0.0322645
hsa-miR-375	12511.1	-4.48512	6.48594e-05
hsa-miR-602	54.7562	-4.44145	0.0485128
hsa-miR-148a-3p	73913.1	-4.03187	7.94145e-09
hsa-miR-4322	224.355	-3.90662	1.35628e-08
hsa-miR-148a-5p	154.336	-3.45967	0.00471496
hsa-miR-4532	194.961	-2.52995	0.0288555
hsa-miR-134-5p	303.101	-2.4127	0.024293
hsa-miR-29c-3p	3863.04	-1.77066	0.00390341
hsa-miR-10a-5p	7136.87	1.33481	0.024293
hsa-miR-574-3p	489.277	1.57009	0.0418511
hsa-miR-23a-3p	5554.37	1.65391	0.0288555
hsa-miR-125a-5p	8485.4	1.69471	0.00505542
hsa-let-7d-3p	537.589	1.7333	0.0317371
hsa-miR-92b-3p	773.123	1.8431	0.0266632
hsa-miR-221-3p	5223.24	2.43472	7.58977e-05
hsa-miR-222-3p	811.342	2.45201	0.000445652
hsa-miR-584-5p	356.176	3.11582	0.0285156
hsa-miR-1246	132.61	3.36479	0.00420752
hsa-miR-196b-5p	283.22	4.15995	3.01071e-06
hsa-miR-196a-5p	747.944	4.66383	0.000980951
hsa-miR-6796-5p	104.327	5.10104	0.0322645
hsa-miR-6717-5p	270.894	5.17203	0.0317371
hsa-miR-885-3p	407.112	5.28198	0.0485128
hsa-miR-205-5p	6467.08	5.3497	0.00471496
hsa-miR-6813-5p	80.0601	5.48004	0.0342574
hsa-miR-4317	137.607	5.68494	0.0178112
hsa-miR-718	98.6143	5.95934	0.0330531
hsa-miR-514a-5p	2003.92	6.55448	0.00440082
hsa-miR-549a	47.5406	6.77902	0.000393823
hsa-miR-944	154.365	7.91383	0.000744971
hsa-miR-3202	85.0506	16.615	4.58091e-09
hsa-miR-7856-5p	127.787	17.7608	2.5549e-10
hsa-miR-3115	113.796	20.2768	1.26259e-15
hsa-miR-1269a	89.1972	26.0105	4.34642e-10
