# Supplementary material for: Dysregulated miRNAs modulate tumor microenvironment associated signaling networks in pancreatic ductal adenocarcinoma
Source: Precis Clin Med. 2023 Mar 10;6(1):pbad004. doi: 10.1093/pcmedi/pbad004 (PMC10052370; doi:10.1093/pcmedi/pbad004)
Supplement: pbad004_Supplemental_Figures [file pbad004_supplemental_figures.zip › Suppl.Table S4_Tissue_DEmiRNA-DEG.xlsx]

## Sheet: Sheet0
Supplementary Table S4. Opposite expression pairing analysis of PDAC tumor tissue DEmiRNAs and DEGs
DE miRNA		Target DEG
ID	Expr Log Ratio	Source	Confidence	ID	Expr Log Ratio
hsa-let-7d-3p	1.733	TargetScan Human	High (predicted)	NKX6-1	-2.929
hsa-miR-10a-5p	1.335	TargetScan Human	High (predicted)	ELOVL2	-3.291
hsa-miR-10a-5p	1.335	TargetScan Human	High (predicted)	HCN1	-2.357
hsa-miR-10a-5p	1.335	TargetScan Human	High (predicted)	KCNJ3	-3.171
hsa-miR-1246	3.365	TargetScan Human	High (predicted)	CDO1	-2.687
hsa-miR-125a-5p	1.695	Ingenuity Expert Findings,TargetScan Human	Experimentally Observed,Moderate (predicted)	ACSS1	-2.349
hsa-miR-125a-5p	1.695	miRecords	Experimentally Observed	ADAMTS1	-1.686
hsa-miR-125a-5p	1.695	Ingenuity Expert Findings,TargetScan Human	Experimentally Observed,High (predicted)	CCR5	-2.209
hsa-miR-125a-5p	1.695	TargetScan Human	High (predicted)	CD69	-2.819
hsa-miR-125a-5p	1.695	TargetScan Human	High (predicted)	GRB10	-1.555
hsa-miR-125a-5p	1.695	TargetScan Human	High (predicted)	SSTR3	-2.524
hsa-miR-1269a	26.011	TargetScan Human	High (predicted)	IL6ST	-1.035
hsa-miR-1269a	26.011	TargetScan Human	High (predicted)	PTGER4	-1.805
hsa-miR-1269a	26.011	TargetScan Human	High (predicted)	SLC16A2	-1.418
hsa-miR-216a-3p	-8.121	TargetScan Human	High (predicted)	GRIN2D	1.731
hsa-miR-216a-3p	-8.121	TargetScan Human	High (predicted)	NEK2	3.355
hsa-miR-1292-3p	-4.809	TargetScan Human	High (predicted)	CD82	1.382
hsa-miR-4322	-3.907	TargetScan Human	High (predicted)	CDK18	1.379
hsa-miR-4322	-3.907	TargetScan Human	High (predicted)	GNA15	1.628
hsa-miR-4322	-3.907	TargetScan Human	High (predicted)	TEAD3	1.345
hsa-miR-135a-3p	-9.366	TargetScan Human	High (predicted)	IL1RAP	1.884
hsa-miR-135a-3p	-9.366	TargetScan Human	High (predicted)	IL2RA	2.491
hsa-miR-148a-3p	-4.032	TargetScan Human	High (predicted)	ATP2B4	1.008
hsa-miR-148a-3p	-4.032	TargetScan Human	High (predicted)	BHLHE41	2.022
hsa-miR-148a-3p	-4.032	Ingenuity Expert Findings	Experimentally Observed	HOTAIR	4.407
hsa-miR-148a-3p	-4.032	TargetScan Human	High (predicted)	KLF5	2.286
hsa-miR-148a-3p	-4.032	TargetScan Human	High (predicted)	MMP10	2.492
hsa-miR-148a-3p	-4.032	TargetScan Human	High (predicted)	MXD1	1.591
hsa-miR-148a-3p	-4.032	TargetScan Human	High (predicted)	NOG	2.027
hsa-miR-148a-3p	-4.032	TargetScan Human	High (predicted)	SLC2A1	3.624
hsa-miR-196a-5p	4.664	TargetScan Human	High (predicted)	NTN4	-1.385
hsa-miR-205-5p	5.35	TargetScan Human	High (predicted)	LRRK2	-1.54
hsa-miR-205-5p	5.35	TargetScan Human,miRecords	Experimentally Observed,Moderate (predicted)	PRKCE	-1.057
hsa-miR-216b-3p	-11.572	TargetScan Human	High (predicted)	CTHRC1	1.609
hsa-miR-217	-8.307	TargetScan Human	High (predicted)	ANLN	2.384
hsa-miR-217	-8.307	TargetScan Human	High (predicted)	EZH2	1.091
hsa-miR-217	-8.307	TargetScan Human	High (predicted)	KLF5	2.286
hsa-miR-217	-8.307	TargetScan Human	High (predicted)	TNFSF11	3.468
hsa-miR-222-3p	2.452	TargetScan Human	High (predicted)	ADHFE1	-2.098
hsa-miR-222-3p	2.452	TargetScan Human	High (predicted)	CXCL11	-2.462
hsa-miR-222-3p	2.452	TargetScan Human	High (predicted)	DPH6	-1.01
hsa-miR-222-3p	2.452	TargetScan Human	High (predicted)	ERBB4	-3.92
hsa-miR-222-3p	2.452	TargetScan Human	High (predicted)	SCD5	-2.27
hsa-miR-222-3p	2.452	TargetScan Human,miRecords	Experimentally Observed,Moderate (predicted)	SOD2	-1.754
hsa-miR-23a-3p	1.654	TargetScan Human	High (predicted)	AKR1C1	-1.314
hsa-miR-23a-3p	1.654	TargetScan Human	High (predicted)	SLC25A4	-1.179
hsa-miR-23a-3p	1.654	TargetScan Human	High (predicted)	STXBP6	-2.191
hsa-miR-23a-3p	1.654	TargetScan Human	High (predicted)	SYT4	-3.229
hsa-miR-29c-3p	-1.771	Ingenuity Expert Findings	Experimentally Observed	ADAMTS14	2.161
hsa-miR-29c-3p	-1.771	TargetScan Human	High (predicted)	ADAMTS7	1.342
hsa-miR-29c-3p	-1.771	TargetScan Human	High (predicted)	BAK1	1.428
hsa-miR-29c-3p	-1.771	TargetScan Human	High (predicted)	COL11A1	2.803
hsa-miR-29c-3p	-1.771	TargetScan Human	High (predicted)	COL7A1	3.125
hsa-miR-29c-3p	-1.771	TargetScan Human	High (predicted)	EFNA5	1.931
hsa-miR-29c-3p	-1.771	TargetScan Human	High (predicted)	ID1	2.405
hsa-miR-29c-3p	-1.771	TargetScan Human	High (predicted)	MYCN	4.228
hsa-miR-29c-3p	-1.771	TargetScan Human	High (predicted)	PTHLH	3.079
hsa-miR-29c-3p	-1.771	TargetScan Human	High (predicted)	RAET1L	4.773
hsa-miR-29c-3p	-1.771	TargetScan Human	High (predicted)	ULBP2	3.768
hsa-miR-3115	20.277	TargetScan Human	High (predicted)	C6	-6.109
hsa-miR-3115	20.277	TargetScan Human	High (predicted)	PTGER4	-1.805
hsa-miR-134-5p	-2.413	TargetScan Human	High (predicted)	SUMO3	1.163
hsa-miR-134-5p	-2.413	TargetScan Human	High (predicted)	YWHAZ	1.149
hsa-miR-3202	16.615	TargetScan Human	High (predicted)	BTG2	-2.691
hsa-miR-3202	16.615	TargetScan Human	High (predicted)	CCKBR	-5.084
hsa-miR-3202	16.615	TargetScan Human	High (predicted)	COL28A1	-2.29
hsa-miR-3202	16.615	TargetScan Human	High (predicted)	ERN1	-1.266
hsa-miR-3202	16.615	TargetScan Human	High (predicted)	NRXN2	-2.12
hsa-miR-3202	16.615	TargetScan Human	High (predicted)	SYT7	-2.054
hsa-miR-6813-5p	5.48	TargetScan Human	High (predicted)	GRIK5	-2.955
hsa-miR-6813-5p	5.48	TargetScan Human	High (predicted)	NGFR	-3.186
hsa-miR-6813-5p	5.48	TargetScan Human	High (predicted)	NPM2	-2.174
hsa-miR-6754-5p	-5.48	TargetScan Human	High (predicted)	CYP19A1	3.123
hsa-miR-6754-5p	-5.48	TargetScan Human	High (predicted)	HMGA2	3.377
hsa-miR-6754-5p	-5.48	TargetScan Human	High (predicted)	KLK10	4.742
hsa-miR-6754-5p	-5.48	TargetScan Human	High (predicted)	OBP2A	3.397
hsa-miR-6754-5p	-5.48	TargetScan Human	High (predicted)	PPARD	1.391
hsa-miR-6754-5p	-5.48	TargetScan Human	High (predicted)	UNC5B	1.617
hsa-miR-6754-5p	-5.48	TargetScan Human	High (predicted)	ZIC2	3.898
hsa-miR-4317	5.685	TargetScan Human	High (predicted)	CTRC	-10.692
hsa-miR-4317	5.685	TargetScan Human	High (predicted)	RGN	-3.178
hsa-miR-4317	5.685	TargetScan Human	High (predicted)	TTN	-1.617
hsa-miR-4532	-2.53	TargetScan Human	High (predicted)	GPR35	2.951
hsa-miR-4532	-2.53	TargetScan Human	High (predicted)	PLCH2	3.365
hsa-miR-4532	-2.53	TargetScan Human	High (predicted)	PODXL2	1.486
hsa-miR-6729-5p	-4.547	TargetScan Human	High (predicted)	LIF	2.054
hsa-miR-6729-5p	-4.547	TargetScan Human	High (predicted)	RAC1	1.035
hsa-miR-6729-5p	-4.547	TargetScan Human	High (predicted)	RAET1L	4.773
hsa-miR-6729-5p	-4.547	TargetScan Human	High (predicted)	ULBP2	3.768
hsa-miR-4701-5p	-5.759	TargetScan Human	High (predicted)	CDK18	1.379
hsa-miR-4701-5p	-5.759	TargetScan Human	High (predicted)	HMGA1	2.488
hsa-miR-4701-5p	-5.759	TargetScan Human	High (predicted)	HMGA2	3.377
hsa-miR-4701-5p	-5.759	TargetScan Human	High (predicted)	YWHAZ	1.149
hsa-miR-4707-3p	-4.547	TargetScan Human	High (predicted)	CD82	1.382
hsa-miR-4707-3p	-4.547	TargetScan Human	High (predicted)	PRKCI	1.939
hsa-miR-4707-3p	-4.547	TargetScan Human	High (predicted)	RANBP1	1.191
hsa-miR-6796-5p	5.101	TargetScan Human	High (predicted)	DNMT3B	-1.689
hsa-miR-6796-5p	5.101	TargetScan Human	High (predicted)	KCNJ6	-2.495
hsa-miR-6796-5p	5.101	TargetScan Human	High (predicted)	PDK4	-2.787
hsa-miR-6796-5p	5.101	TargetScan Human	High (predicted)	SYT7	-2.054
hsa-miR-6796-5p	5.101	TargetScan Human	High (predicted)	TNFSF14	-1.771
hsa-miR-514a-5p	6.554	TargetScan Human	High (predicted)	GPT2	-2.555
hsa-miR-549a	6.779	TargetScan Human	High (predicted)	ABAT	-1.444
hsa-miR-584-5p	3.116	TargetScan Human	High (predicted)	NRXN1	-2
hsa-miR-602	-4.441	TargetScan Human	High (predicted)	NOG	2.027
hsa-miR-638	-5.937	TargetScan Human	High (predicted)	KDELR1	1.017
hsa-miR-6717-5p	5.172	TargetScan Human	High (predicted)	CLDN10	-2.477
hsa-miR-6717-5p	5.172	TargetScan Human	High (predicted)	NPR1	-1.894
hsa-miR-6717-5p	5.172	TargetScan Human	High (predicted)	PFKFB1	-3.479
hsa-miR-6803-5p	-4.684	TargetScan Human	High (predicted)	BAK1	1.428
hsa-miR-6803-5p	-4.684	TargetScan Human	High (predicted)	CDKN1A	1.043
hsa-miR-6803-5p	-4.684	TargetScan Human	High (predicted)	EFNB1	1.624
hsa-miR-6803-5p	-4.684	TargetScan Human	High (predicted)	GYS1	1.007
hsa-miR-6803-5p	-4.684	TargetScan Human	High (predicted)	HMGA1	2.488
hsa-miR-6803-5p	-4.684	TargetScan Human	High (predicted)	IL1RN	3.139
hsa-miR-6803-5p	-4.684	TargetScan Human	High (predicted)	KDELR1	1.017
hsa-miR-6803-5p	-4.684	TargetScan Human	High (predicted)	MYL12A	1.154
hsa-miR-6803-5p	-4.684	TargetScan Human	High (predicted)	NEK7	1.005
hsa-miR-6803-5p	-4.684	TargetScan Human	High (predicted)	PORCN	1.534
hsa-miR-6752-5p	-6.956	TargetScan Human	High (predicted)	BAK1	1.428
hsa-miR-6752-5p	-6.956	TargetScan Human	High (predicted)	CDKN1A	1.043
hsa-miR-6752-5p	-6.956	TargetScan Human	High (predicted)	EFNB1	1.624
hsa-miR-6752-5p	-6.956	TargetScan Human	High (predicted)	FLNB	1.552
hsa-miR-6752-5p	-6.956	TargetScan Human	High (predicted)	GPR35	2.951
hsa-miR-6752-5p	-6.956	TargetScan Human	High (predicted)	GYS1	1.007
hsa-miR-6752-5p	-6.956	TargetScan Human	High (predicted)	HMGA1	2.488
hsa-miR-6752-5p	-6.956	TargetScan Human	High (predicted)	HOXB5	3.258
hsa-miR-6752-5p	-6.956	TargetScan Human	High (predicted)	IGFBP3	3.011
hsa-miR-6752-5p	-6.956	TargetScan Human	High (predicted)	KCNN4	3.342
hsa-miR-6752-5p	-6.956	TargetScan Human	High (predicted)	KDELR1	1.017
hsa-miR-6752-5p	-6.956	TargetScan Human	High (predicted)	LIF	2.054
hsa-miR-6752-5p	-6.956	TargetScan Human	High (predicted)	PORCN	1.534
hsa-miR-6752-5p	-6.956	TargetScan Human	High (predicted)	SF3B4	1.617
hsa-miR-6752-5p	-6.956	TargetScan Human	High (predicted)	UNC5B	1.617
hsa-miR-885-3p	5.282	TargetScan Human	High (predicted)	ADORA1	-3.941
hsa-miR-885-3p	5.282	TargetScan Human	High (predicted)	CD79A	-3.152
hsa-miR-885-3p	5.282	TargetScan Human	High (predicted)	GADD45B	-1.196
hsa-miR-891a-5p	-9.38	TargetScan Human	High (predicted)	NPR3	2.372
hsa-miR-92b-3p	1.843	TargetScan Human	High (predicted)	BTG2	-2.691
hsa-miR-92b-3p	1.843	TargetScan Human	High (predicted)	CD69	-2.819
hsa-miR-92b-3p	1.843	Ingenuity Expert Findings	Experimentally Observed	IKZF1	-1.721
hsa-miR-92b-3p	1.843	TargetScan Human	High (predicted)	NFIB	-1.67
hsa-miR-92b-3p	1.843	TargetScan Human	High (predicted)	PTGER4	-1.805
