# Supplementary material for: Dysregulated miRNAs modulate tumor microenvironment associated signaling networks in pancreatic ductal adenocarcinoma
Source: Precis Clin Med. 2023 Mar 10;6(1):pbad004. doi: 10.1093/pcmedi/pbad004 (PMC10052370; doi:10.1093/pcmedi/pbad004)
Supplement: pbad004_Supplemental_Figures [file pbad004_supplemental_figures.zip › Suppl.Table S5_tissueDEmiRNA-target_co-expression.xlsx]

## Sheet: Sheet1
Supplementary Table S5. Co-expression analysis of tissue DE-miRNAs and the target genes
miRNA ID	Target Gene	R value	Pvalue	Padj
hsa-let-7d-3p	NKX6-1	-0.669693	0.04846
hsa-miR-10a-5p	ELOVL2	-0.60985	0.0812
hsa-miR-10a-5p	HCN1	-0.293368	0.4436
hsa-miR-10a-5p	KCNJ3	-0.436283	0.2404
hsa-miR-1246	CDO1	-0.524173	0.1474
hsa-miR-125a-5p	ACSS1	-0.742396	0.02197
hsa-miR-125a-5p	ADAMTS1	-0.509142	0.1615
hsa-miR-125a-5p	CCR5	-0.567202	0.1112
hsa-miR-125a-5p	CD69	-0.82481	0.006215
hsa-miR-125a-5p	GRB10	-0.38809	0.302
hsa-miR-125a-5p	SSTR3	-0.509297	0.16114
hsa-miR-1269a	IL6ST	0.237518	0.5383
hsa-miR-1269a	PTGER4	-0.246466	0.5226
hsa-miR-1269a	SLC16A2	-0.337246	0.3748
hsa-miR-216a-3p	GRIN2D	-0.447696	0.2269
hsa-miR-216a-3p	NEK2	-0.439594	0.2364
hsa-miR-1292-3p	CD82	-0.314329	0.4101
hsa-miR-4322	CDK18	0.372587	0.3234
hsa-miR-4322	GNA15	-0.220402	0.5688
hsa-miR-4322	TEAD3	-0.125964	0.7468
hsa-miR-135a-3p	IL1RAP	-0.481012	0.1899
hsa-miR-135a-3p	IL2RA	-0.279566	0.4663
hsa-miR-148a-3p	ATP2B4	-0.457289	0.2159
hsa-miR-148a-3p	BHLHE41	-0.394903	0.2929
hsa-miR-148a-3p	HOTAIR	-0.560931	0.1161
hsa-miR-148a-3p	KLF5	-0.5496	0.1253
hsa-miR-148a-3p	MMP10	-0.370464	0.3264
hsa-miR-148a-3p	MXD1	-0.581411	0.1006
hsa-miR-148a-3p	NOG	-0.579412	0.1002
hsa-miR-148a-3p	SLC2A1	-0.49493	0.1755
hsa-miR-196a-5p	NTN4	-0.250855	0.515
hsa-miR-205-5p	LRRK2	-0.358558	0.3434
hsa-miR-205-5p	PRKCE	-0.262286	0.4954
hsa-miR-216b-3p	CTHRC1	-0.492292	0.1782
hsa-miR-217	ANLN	-0.479871	0.1911
hsa-miR-217	EZH2	-0.722152	0.02801
hsa-miR-217	KLF5	-0.615052	0.07793
hsa-miR-217	TNFSF11	-0.295944	0.4394
hsa-miR-222-3p	ADHFE1	-0.656471	0.05479
hsa-miR-222-3p	CXCL11	-0.409161	0.2742
hsa-miR-222-3p	DPH6	-0.694697	0.03781
hsa-miR-222-3p	ERBB4	-0.50011	0.1704
hsa-miR-222-3p	SCD5	-0.483312	0.1875
hsa-miR-222-3p	SOD2	-0.412417	0.27
hsa-miR-23a-3p	AKR1C1	-0.43539	0.2413
hsa-miR-23a-3p	SLC25A4	-0.399004	0.2874
hsa-miR-23a-3p	STXBP6	-0.565117	0.1128
hsa-miR-23a-3p	SYT4	-0.459236	0.2137
hsa-miR-29c-3p	ADAMTS14	-0.615927	0.07738
hsa-miR-29c-3p	ADAMTS7	-0.600682	0.08717
hsa-miR-29c-3p	BAK1	-0.589567	0.09476
hsa-miR-29c-3p	COL11A1	-0.625987	0.07132
hsa-miR-29c-3p	COL7A1	-0.417307	0.2638
hsa-miR-29c-3p	EFNA5	-0.510705	0.16
hsa-miR-29c-3p	ID1	-0.534585	0.1381
hsa-miR-29c-3p	MYCN	-0.185737	0.6323
hsa-miR-29c-3p	PTHLH	-0.405777	0.2785
hsa-miR-29c-3p	RAET1L	-0.33927	0.3718
hsa-miR-29c-3p	ULBP2	-0.69838	0.03639
hsa-miR-3115	C6	-0.24223	0.53
hsa-miR-3115	PTGER4	-0.362171	0.3382
hsa-miR-134-5p	SUMO3	-0.609243	0.08159
hsa-miR-134-5p	YWHAZ	-0.42037	0.2599
hsa-miR-3202	BTG2	-0.186303	0.6313
hsa-miR-3202	CCKBR	-0.17173	0.6586
hsa-miR-3202	COL28A1	-0.310642	0.4158
hsa-miR-3202	ERN1	-0.0609734	0.8762
hsa-miR-3202	NRXN2	0.331046	0.3842
hsa-miR-3202	SYT7	0.173167	0.6559
hsa-miR-6813-5p	GRIK5	0.536381	0.1366
hsa-miR-6813-5p	NGFR	-0.27487	0.4741
hsa-miR-6813-5p	NPM2	-0.0817	0.8345
hsa-miR-6754-5p	CYP19A1	-0.266315	0.4885
hsa-miR-6754-5p	HMGA2	-0.259353	0.5004
hsa-miR-6754-5p	KLK10	-0.258542	0.5018
hsa-miR-6754-5p	OBP2A	0.0547249	0.8888
hsa-miR-6754-5p	PPARD	-0.369572	0.3276
hsa-miR-6754-5p	UNC5B	-0.50528	0.1653
hsa-miR-6754-5p	ZIC2	-0.0434729	0.9116
hsa-miR-4317	CTRC	-0.550092	0.1249
hsa-miR-4317	RGN	-0.75365	0.01902
hsa-miR-4317	TTN	-0.26595	0.4891
hsa-miR-4532	GPR35	0.603302	0.08544
hsa-miR-4532	PLCH2	0.212338	0.5834
hsa-miR-4532	PODXL2	-0.15556	0.6894
hsa-miR-6729-5p	LIF	-0.451995	0.2219
hsa-miR-6729-5p	RAC1	-0.209022	0.5894
hsa-miR-6729-5p	RAET1L	-0.308074	0.4199
hsa-miR-6729-5p	ULBP2	-0.45283	0.221
hsa-miR-4701-5p	CDK18	0.313839	0.41008
hsa-miR-4701-5p	HMGA1	-0.221442	0.5669
hsa-miR-4701-5p	HMGA2	-0.292768	4446
hsa-miR-4701-5p	YWHAZ	-0.575343	0.105
hsa-miR-4707-3p	CD82	-0.296429	0.4386
hsa-miR-4707-3p	PRKCI	-0.35773	0.3445
hsa-miR-4707-3p	RANBP1	-0.215585	0.5775
hsa-miR-6796-5p	DNMT3B	0.122534	0.7535
hsa-miR-6796-5p	KCNJ6	0.041754	0.9151
hsa-miR-6796-5p	PDK4	-0.0124979	0.9745
hsa-miR-6796-5p	SYT7	0.388878	0.301
hsa-miR-6796-5p	TNFSF14	-0.0372316	0.9242
hsa-miR-514a-5p	GPT2	-0.311361	0.4147
hsa-miR-549a	ABAT	-0.767177	0.01583
hsa-miR-584-5p	NRXN1	-0.199975	0.6059
hsa-miR-602	NOG	-0.0668085	0.8644
hsa-miR-638	KDELR1	-0.284149	0.4587
hsa-miR-6717-5p	CLDN10	-0.500363	0.1701
hsa-miR-6717-5p	NPR1	0.216363	0.5761
hsa-miR-6717-5p	PFKFB1	-0.0450243	0.9084
hsa-miR-6803-5p	BAK1	0.386301	0.3044
hsa-miR-6803-5p	CDKN1A	-0.151809	0.6996
hsa-miR-6803-5p	EFNB1	-0.294233	0.4422
hsa-miR-6803-5p	GYS1	0.140172	0.7191
hsa-miR-6803-5p	HMGA1	-0.107839	0.7824
hsa-miR-6803-5p	IL1RN	-0.30174	0.43
hsa-miR-6803-5p	KDELR1	-0.310305	0.4164
hsa-miR-6803-5p	MYL12A	-0.467234	0.2048
hsa-miR-6803-5p	NEK7	-0.513802	0.1571
hsa-miR-6803-5p	PORCN	-0.0114084	0.9768
hsa-miR-6752-5p	BAK1	-0.161617	0.6778
hsa-miR-6752-5p	CDKN1A	-0.604081	0.08492
hsa-miR-6752-5p	EFNB1	-0.799757	0.009667
hsa-miR-6752-5p	FLNB	-0.54384	0.1301
hsa-miR-6752-5p	GPR35	0.166395	0.6687
hsa-miR-6752-5p	GYS1	-0.468355	0.2035
hsa-miR-6752-5p	HMGA1	-0.3553	0.3481
hsa-miR-6752-5p	HOXB5	-0.512002	0.1588
hsa-miR-6752-5p	IGFBP3	-0.488526	0.1821
hsa-miR-6752-5p	KCNN4	-0.779296	0.0133
hsa-miR-6752-5p	KDELR1	-0.66892	0.04882
hsa-miR-6752-5p	LIF	-0.684718	0.04186
hsa-miR-6752-5p	PORCN	-0.444918	0.2301
hsa-miR-6752-5p	SF3B4	-0.489364	0.1812
hsa-miR-6752-5p	UNC5B	-0.760092	0.01745
hsa-miR-885-3p	ADORA1	-0.245055	0.5251
hsa-miR-885-3p	CD79A	0.48828	0.1823
hsa-miR-885-3p	GADD45B	-0.47674	0.1944
hsa-miR-891a-5p	NPR3	-0.399142	0.2872
hsa-miR-92b-3p	BTG2	-0.497361	0.1731
hsa-miR-92b-3p	CD69	-0.627883	0.07021
hsa-miR-92b-3p	IKZF1	-0.659643	0.05323
hsa-miR-92b-3p	NFIB	-0.613984	0.07859
hsa-miR-92b-3p	PTGER4	-0.431169	0.2466
Note: Co-expression analysis was conducted by Pearson correlation analysis using normalized CPM for both tissue miRNA and mRNA.
Results were reported as R value and P value for each miRNA-gene pair.
