# Supplementary material for: Dysregulated miRNAs modulate tumor microenvironment associated signaling networks in pancreatic ductal adenocarcinoma
Source: Precis Clin Med. 2023 Mar 10;6(1):pbad004. doi: 10.1093/pcmedi/pbad004 (PMC10052370; doi:10.1093/pcmedi/pbad004)
Supplement: pbad004_Supplemental_Figures [file pbad004_supplemental_figures.zip › Suppl.Table S6_Plasma DEmiRNAs.xlsx]

## Sheet: Sheet1
Supplementary Table S6. Significantly differentially expressed miRNAs in PDAC patients plasma compared to healthy control plasma (padj < 0.05, |log2FoldChange|>1)
miRNA ID	BaseMean	Log2FoldChange	Padj
hsa-miR-1269b	15.656	-18.9751	3.40644e-07
hsa-miR-6765-3p	66.0164	-7.60274	0.000175134
hsa-miR-5008-3p	58.4678	-7.42652	0.000223995
hsa-miR-4528	56.7935	-7.38798	0.000112603
hsa-miR-519e-5p	54.404	-7.32671	4.42241e-06
hsa-miR-433-5p	54.1124	-7.31898	3.63434e-05
hsa-miR-4529-5p	51.5504	-7.24377	0.00014879
hsa-miR-6070	50.9752	-7.21707	0.000586681
hsa-miR-181b-2-3p	50.2278	-7.14971	3.40644e-07
hsa-miR-561-3p	48.5269	-7.14574	0.000902987
hsa-miR-3928-3p	46.7001	-6.96648	3.88077e-07
hsa-miR-3194-3p	42.0962	-6.95502	1.97018e-05
hsa-miR-2116-5p	43.6705	-6.95188	3.82439e-07
hsa-miR-4495	41.903	-6.94707	5.21864e-05
hsa-miR-6786-5p	39.987	-6.88385	8.75651e-05
hsa-miR-548as-3p	39.9067	-6.87656	0.000980731
hsa-miR-18b-5p	37.6955	-6.79584	0.000399373
hsa-miR-1231	37.8024	-6.77964	0.0024366
hsa-miR-377-5p	38.1005	-6.76718	9.02112e-05
hsa-miR-449c-3p	36.6507	-6.7204	0.00541412
hsa-miR-6842-5p	35.6832	-6.71728	0.000268695
hsa-miR-6072	35.4152	-6.7069	0.000126744
hsa-miR-4659b-3p	33.4915	-6.62672	0.000568541
hsa-miR-5581-5p	33.6129	-6.62671	0.00339745
hsa-miR-1539	35.2447	-6.5955	6.146e-06
hsa-miR-203b-3p	42.0805	-6.58177	0.000150943
hsa-miR-3197	32.8236	-6.577	0.0120193
hsa-miR-4759	32.0853	-6.5659	0.000292422
hsa-miR-873-3p	32.3666	-6.56572	0.000980731
hsa-miR-650	31.9515	-6.55967	0.0104762
hsa-miR-4650-5p	32.3483	-6.55741	0.00795165
hsa-miR-1182	31.6609	-6.5467	0.000386334
hsa-miR-548w	31.4827	-6.53446	0.00038805
hsa-miR-6858-5p	31.2924	-6.5289	0.00160664
hsa-miR-4636	31.1678	-6.50308	0.00255722
hsa-miR-1229-3p	30.943	-6.49826	0.00777441
hsa-miR-6741-5p	30.443	-6.48899	0.00121935
hsa-miR-5572	30.3747	-6.48594	0.000302145
hsa-miR-4329	30.3165	-6.48309	0.000544198
hsa-miR-1469	32.1545	-6.46495	0.00811808
hsa-miR-1252-5p	30.2085	-6.43736	0.000217223
hsa-miR-487a-5p	30.3011	-6.43023	0.000399373
hsa-miR-4498	29.092	-6.42431	0.0155237
hsa-miR-4726-5p	28.9671	-6.3945	0.00406793
hsa-miR-3666	28.4142	-6.38591	0.000980731
hsa-miR-942-5p	35.1179	-6.38477	4.32886e-07
hsa-miR-3180	28.1916	-6.37578	0.000980731
hsa-miR-7160-3p	27.7863	-6.35785	0.00217999
hsa-miR-362-3p	33.1979	-6.35323	3.32215e-05
hsa-miR-1225-5p	27.2445	-6.32986	0.00148615
hsa-miR-3667-5p	27.3801	-6.32864	0.00803834
hsa-miR-301b-5p	26.782	-6.30297	0.000904691
hsa-miR-4260	26.0676	-6.26535	0.000980731
hsa-miR-7846-3p	27.5666	-6.26352	0.00014879
hsa-miR-4659b-5p	26.0429	-6.26286	0.0024366
hsa-miR-621	25.6038	-6.24019	0.00515412
hsa-miR-4473	25.2981	-6.21408	0.00795165
hsa-miR-6793-3p	25.3176	-6.21336	0.0095383
hsa-miR-506-5p	25.1037	-6.21179	0.0227416
hsa-miR-609	26.0597	-6.20133	0.0179398
hsa-miR-4437	24.7885	-6.19383	0.021998
hsa-miR-3915	24.5521	-6.17861	0.00178181
hsa-miR-6516-3p	24.4955	-6.17561	0.00356463
hsa-miR-4718	24.2109	-6.15974	0.0283351
hsa-miR-4499	24.6207	-6.15832	0.0193145
hsa-miR-1470	24.0481	-6.14941	0.00304566
hsa-miR-4493	24.172	-6.12908	0.00571361
hsa-miR-4452	23.5666	-6.12049	0.030946
hsa-miR-3064-3p	23.5162	-6.11484	0.00541412
hsa-miR-3605-5p	25.5537	-6.1146	0.000112603
hsa-miR-502-3p	76.3725	-6.10846	3.82439e-07
hsa-miR-3164	23.454	-6.10679	0.0460517
hsa-miR-4450	23.4864	-6.10567	0.00512149
hsa-miR-6833-3p	24.8732	-6.09758	6.25722e-05
hsa-miR-6715b-3p	23.0866	-6.08181	0.0120193
hsa-miR-4480	23.1861	-6.07651	0.0499613
hsa-miR-610	22.8453	-6.07599	0.0459995
hsa-miR-4743-5p	22.7418	-6.06129	0.0445282
hsa-miR-301a-3p	41.7218	-6.0573	2.59233e-06
hsa-miR-939-3p	22.2159	-6.03493	0.00339745
hsa-miR-939-5p	23.1597	-6.03381	0.00315206
hsa-miR-4737	22.1559	-6.03075	0.00310357
hsa-miR-4727-3p	22.1185	-6.02843	0.00408873
hsa-miR-514b-5p	22.2368	-6.02272	0.0205659
hsa-miR-6764-5p	21.9967	-6.01017	0.0205659
hsa-miR-5787	22.0304	-6.00769	0.0126136
hsa-miR-4671-5p	21.8023	-6.00717	0.00347584
hsa-miR-4300	21.7201	-6.00269	0.00803834
hsa-miR-6819-3p	21.7971	-6.00056	0.0111284
hsa-miR-302b-5p	22.6867	-5.99656	0.00542831
hsa-miR-1289	21.5853	-5.99277	0.00545954
hsa-miR-548b-3p	21.5442	-5.98348	0.0131781
hsa-miR-4716-3p	21.2417	-5.97109	0.0383325
hsa-miR-504-5p	29.8534	-5.97061	0.00032006
hsa-miR-6720-3p	21.4932	-5.9691	0.0104747
hsa-miR-6089	23.7044	-5.96626	0.00672965
hsa-miR-4671-3p	20.8077	-5.93858	0.0059586
hsa-miR-6820-3p	21.1263	-5.93669	0.0150936
hsa-miR-552-5p	21.142	-5.93611	0.039492
hsa-miR-3148	20.721	-5.93435	0.00512947
hsa-miR-4640-3p	20.5907	-5.92487	0.00677078
hsa-miR-1911-5p	21.2759	-5.91858	0.0108845
hsa-miR-6822-5p	20.3474	-5.90709	0.00518042
hsa-miR-3152-5p	20.3329	-5.90241	0.0081084
hsa-miR-4716-5p	20.7909	-5.8842	0.00905576
hsa-miR-7706	25.9093	-5.87441	1.97018e-05
hsa-miR-1266-3p	19.597	-5.85467	0.0460517
hsa-miR-222-5p	20.6452	-5.84871	0.00300821
hsa-miR-6500-5p	19.2483	-5.82912	0.0474307
hsa-miR-4669	19.3817	-5.82482	0.0155237
hsa-miR-1911-3p	19.1867	-5.8245	0.0467442
hsa-miR-3189-5p	19.0632	-5.81424	0.00803834
hsa-miR-154-5p	42.6631	-5.81331	0.000679577
hsa-miR-1185-2-3p	19.4188	-5.81258	0.0312436
hsa-miR-3689b-3p	19.044	-5.81138	0.00997388
hsa-miR-4519	19.5556	-5.80671	0.00748195
hsa-miR-3911	19.7225	-5.80295	0.034117
hsa-miR-6774-5p	19.0421	-5.79891	0.0192495
hsa-miR-6074	18.9318	-5.79468	0.0268644
hsa-miR-3680-5p	18.7932	-5.79275	0.0195686
hsa-miR-4680-3p	18.653	-5.77921	0.0095503
hsa-miR-7111-3p	19.4894	-5.77506	0.0023159
hsa-miR-558	18.7181	-5.77474	0.0170389
hsa-miR-3908	18.423	-5.76437	0.0095503
hsa-miR-3618	18.518	-5.76387	0.0207251
hsa-miR-4639-5p	18.8185	-5.76257	0.0418078
hsa-miR-5585-3p	18.4328	-5.75575	0.032197
hsa-miR-6511b-3p	18.5933	-5.75168	0.0191545
hsa-miR-6810-5p	18.1744	-5.74503	0.0120193
hsa-miR-7854-3p	18.0004	-5.72356	0.0303099
hsa-miR-3909	18.2406	-5.72153	0.00651812
hsa-miR-4756-5p	17.8318	-5.7177	0.00997388
hsa-miR-6816-3p	17.7658	-5.71286	0.0137566
hsa-miR-624-5p	18.2829	-5.7079	0.0227886
hsa-miR-4724-3p	17.6304	-5.7005	0.0103406
hsa-miR-4310	17.5988	-5.6966	0.0104762
hsa-miR-5684	17.4791	-5.68934	0.014242
hsa-miR-6822-3p	17.4396	-5.68483	0.0126136
hsa-miR-4489	17.5069	-5.68215	0.0301493
hsa-miR-4779	17.3732	-5.67919	0.0272339
hsa-miR-4802-5p	17.5795	-5.67461	0.0301928
hsa-miR-6762-3p	17.5344	-5.6673	0.0212416
hsa-miR-1283	18.0941	-5.66707	0.0356441
hsa-miR-670-3p	17.5794	-5.66544	0.00450965
hsa-miR-4668-3p	17.1789	-5.65414	0.031234
hsa-miR-4758-3p	16.9042	-5.63964	0.0251651
hsa-miR-30d-3p	45.3993	-5.6393	4.42241e-06
hsa-miR-2117	33.6725	-5.62247	0.00347584
hsa-miR-7-1-3p	22.93	-5.6133	2.84254e-05
hsa-miR-3064-5p	17.751	-5.58866	0.00336882
hsa-miR-612	16.3792	-5.58184	0.0254567
hsa-miR-5000-5p	16.1805	-5.57744	0.0217843
hsa-miR-5586-3p	16.047	-5.56501	0.0186414
hsa-miR-6813-3p	16.0128	-5.56093	0.0198825
hsa-miR-523-3p	16.1624	-5.55857	0.0479201
hsa-miR-4796-5p	16.0801	-5.55835	0.0328626
hsa-miR-488-3p	17.6305	-5.55073	0.00905576
hsa-miR-4477a	15.7699	-5.53848	0.0177721
hsa-miR-4520-3p	15.7405	-5.53739	0.0198786
hsa-miR-7976	88.2246	-5.50375	0.00132452
hsa-miR-1233-3p	15.469	-5.50106	0.0418078
hsa-miR-647	15.6365	-5.50018	0.0493787
hsa-miR-4640-5p	15.3139	-5.48845	0.0445282
hsa-miR-548az-5p	17.0779	-5.47729	0.00651812
hsa-miR-3116	15.0431	-5.47003	0.032197
hsa-let-7g-3p	22.4769	-5.46771	0.00591473
hsa-miR-499b-5p	14.9701	-5.46393	0.0279969
hsa-miR-3681-3p	19.1036	-5.4555	0.000102319
hsa-miR-4672	14.7373	-5.44181	0.0269229
hsa-miR-224-3p	14.7259	-5.4413	0.0239738
hsa-miR-422a	15.6894	-5.42476	0.0115975
hsa-miR-4704-3p	14.335	-5.40233	0.0262345
hsa-miR-548f-5p	14.6611	-5.39281	0.0334025
hsa-miR-4266	14.2076	-5.38635	0.0326899
hsa-miR-6086	14.1254	-5.38097	0.0400613
hsa-miR-4723-5p	14.0887	-5.37531	0.0326899
hsa-miR-6073	16.5237	-5.3724	0.00467131
hsa-miR-4786-5p	17.0216	-5.37204	0.00178181
hsa-miR-4697-5p	13.8505	-5.35201	0.0400613
hsa-miR-27b-5p	18.6749	-5.34654	0.00493877
hsa-miR-758-5p	14.7701	-5.34573	0.0326899
hsa-miR-1226-5p	13.7646	-5.34342	0.0328763
hsa-miR-4509	13.7511	-5.34234	0.032197
hsa-miR-548y	13.7881	-5.34222	0.0353832
hsa-miR-4664-5p	15.3728	-5.3362	0.0174806
hsa-miR-6868-5p	13.5166	-5.31705	0.038721
hsa-miR-16-1-3p	13.8238	-5.31552	0.0378123
hsa-miR-340-3p	14.986	-5.29191	0.0198825
hsa-miR-1248	13.986	-5.28932	0.00924393
hsa-miR-892c-3p	15.5442	-5.28554	0.00579749
hsa-miR-3529-5p	13.1844	-5.28085	0.0360381
hsa-miR-548al	13.64	-5.27844	0.0149363
hsa-miR-7153-5p	13.112	-5.27313	0.0383799
hsa-miR-570-3p	13.7712	-5.26938	0.0245743
hsa-miR-424-3p	16.7496	-5.26821	0.00768393
hsa-miR-6758-3p	14.3073	-5.26428	0.0203139
hsa-miR-3680-3p	13.0115	-5.26127	0.0402344
hsa-miR-6878-3p	14.112	-5.26005	0.0214952
hsa-miR-106a-5p	16.3656	-5.25121	0.00176258
hsa-miR-4791	15.9188	-5.23811	0.00330609
hsa-miR-193a-3p	13.6859	-5.2333	0.0326899
hsa-miR-1298-3p	12.7647	-5.23309	0.0459995
hsa-miR-496	13.2288	-5.22892	0.0214907
hsa-miR-3137	12.6997	-5.22548	0.0431946
hsa-miR-4474-3p	12.6849	-5.22454	0.0467915
hsa-miR-4320	12.5906	-5.21441	0.0484548
hsa-miR-301b-3p	15.2459	-5.1996	0.0024366
hsa-miR-495-3p	13.2932	-5.18512	0.0429849
hsa-miR-3675-5p	12.337	-5.18304	0.0467442
hsa-miR-6853-3p	12.2004	-5.16867	0.0479201
hsa-miR-6071	13.0538	-5.09357	0.0246809
hsa-miR-337-3p	14.5953	-5.06866	0.0037428
hsa-let-7i-3p	22.8599	-5.03691	0.00241033
hsa-miR-23c	21.6475	-4.99743	0.0010872
hsa-miR-200b-5p	65.6213	-4.97988	0.00229508
hsa-miR-450a-1-3p	12.4134	-4.97652	0.0120516
hsa-miR-376a-3p	52.8658	-4.97094	0.00187016
hsa-miR-664b-3p	12.5177	-4.93141	0.0388047
hsa-miR-548au-5p/548c-5p/548o-5p/548am-5p	12.3962	-4.9281	0.0110592
hsa-miR-378f	12.3583	-4.91048	0.0472476
hsa-miR-369-5p	37.5504	-4.86211	0.0046114
hsa-miR-652-5p	11.8017	-4.84356	0.0063133
hsa-miR-6504-3p	12.1986	-4.8271	0.032197
hsa-miR-100-3p	20.0412	-4.66878	0.0104244
hsa-miR-181b-3p	15.8435	-4.65402	0.0326899
hsa-miR-3117-3p	12.1195	-4.61852	0.0246809
hsa-miR-6861-5p	135.59	-4.58853	0.0361482
hsa-miR-216b-5p	67.4272	-4.49741	0.0214952
hsa-miR-1275	16.4299	-4.48842	0.0108122
hsa-miR-28-5p	39.6735	-4.45909	0.00298625
hsa-miR-135a-5p	32.4663	-4.37816	0.0214406
hsa-let-7f-1-3p	11.705	-4.33787	0.0108122
hsa-miR-642a-3p	9.70351	-4.19543	0.0214952
hsa-miR-153-3p	10.9507	-4.17526	0.0186414
hsa-miR-214-5p	27.0868	-4.16096	0.0388047
hsa-miR-15b-3p	103.179	-4.12749	0.000149466
hsa-miR-144-3p	199.096	-4.07803	0.0137001
hsa-miR-19a-3p	108.514	-4.05988	0.000104192
hsa-miR-150-5p	3635.18	-3.61378	9.74468e-10
hsa-miR-6768-5p	51.9161	-3.6034	0.0388073
hsa-miR-6724-5p	52.1756	-3.44466	0.00826911
hsa-miR-6501-5p	120.845	-3.36886	0.0439728
hsa-miR-7705	32.8144	-3.36613	0.0369573
hsa-miR-6865-5p	88.5885	-3.33923	0.00559681
hsa-miR-421	58.7892	-3.33463	0.0024366
hsa-miR-4515	35.7276	-3.22512	0.0388047
hsa-miR-451a	11349.6	-3.22452	0.000302145
hsa-miR-484	1422.16	-3.2106	2.71083e-08
hsa-miR-20a-5p	744.082	-3.14714	1.23012e-06
hsa-miR-130b-5p	46.2524	-3.10481	0.00681907
hsa-miR-4286	46.8005	-3.05287	0.00924393
hsa-miR-22-3p	1578.19	-2.89475	3.9781e-08
hsa-miR-22-5p	76.199	-2.87614	0.0154475
hsa-miR-5692a	190.579	-2.87353	0.00339745
hsa-miR-6767-5p	129.671	-2.79758	0.0460517
hsa-miR-221-5p	157.997	-2.78388	0.00888377
hsa-miR-4484	121.439	-2.76593	0.0326899
hsa-miR-3195	35.8567	-2.75207	0.0429849
hsa-miR-491-5p	87.249	-2.73229	0.00571361
hsa-miR-15a-5p	433.571	-2.68375	0.0139945
hsa-miR-1272	36.2273	-2.67843	0.0472476
hsa-miR-769-3p	130.176	-2.67628	0.0104122
hsa-miR-186-5p	662.995	-2.63982	0.00339745
hsa-miR-362-5p	89.0642	-2.60569	0.0464821
hsa-miR-3613-5p	137.774	-2.55327	0.0493787
hsa-miR-374b-5p	101.204	-2.52306	0.0268644
hsa-let-7g-5p	2531.91	-2.47895	2.34272e-10
hsa-miR-19b-3p	526.004	-2.31363	6.68556e-05
hsa-miR-3135b	64.4989	-2.27136	0.0439728
hsa-miR-320a	2925.18	-2.26214	2.97117e-10
hsa-miR-222-3p	811.342	-2.19751	0.000150943
hsa-miR-24-3p	4357.37	-2.18096	1.97018e-05
hsa-miR-374a-5p	329.327	-2.17494	0.0378123
hsa-miR-185-5p	1023.84	-2.07039	6.24893e-05
hsa-miR-30e-5p	3603.21	-2.05647	3.40644e-07
hsa-miR-23a-3p	5554.37	-2.02915	6.96088e-05
hsa-miR-1199-5p	92.0055	-2.00487	0.0473266
hsa-miR-17-5p	147.666	-1.97135	0.0326114
hsa-miR-142-5p	1650.7	-1.94105	8.32993e-05
hsa-let-7a-2-3p	98.1658	-1.93201	0.0472476
hsa-miR-221-3p	5223.24	-1.90543	0.000194199
hsa-miR-363-3p	238.962	-1.89261	0.0261426
hsa-miR-26b-5p	8083.15	-1.83782	7.06241e-05
hsa-miR-324-5p	241.742	-1.77782	0.00377363
hsa-miR-126-3p	16350.9	-1.59591	0.0272339
hsa-miR-142-3p	3910.34	-1.52035	0.0243429
hsa-miR-197-3p	948.709	-1.51422	0.000144036
hsa-miR-92a-3p	36983.6	-1.3868	0.0326114
hsa-miR-29b-3p	1172.54	-1.38161	0.0147147
hsa-miR-23b-3p	1922.06	-1.27542	0.0412669
hsa-miR-361-5p	626.493	-1.2684	0.00133722
hsa-miR-335-5p	506.937	-1.22446	0.0400237
hsa-miR-101-3p	3915.68	-1.17751	0.0150936
hsa-miR-30d-5p	11695.3	1.06982	0.0254567
hsa-miR-30a-5p	5212.92	1.17707	0.0306168
hsa-miR-664a-5p	233.648	1.22358	0.0304365
hsa-let-7d-5p	2145.18	1.27951	0.00888913
hsa-miR-28-3p	1160.5	1.29382	0.00062903
hsa-miR-574-3p	489.277	1.45616	0.00795165
hsa-miR-143-3p	35726.2	1.59051	0.000645841
hsa-let-7b-5p	64343.1	1.64973	0.00403494
hsa-miR-125b-5p	16484.8	1.71852	0.00615512
hsa-miR-16-2-3p	871.313	1.78271	0.00339745
hsa-miR-98-5p	531.731	1.78476	0.000980731
hsa-miR-10a-5p	7136.87	1.81299	2.86975e-06
hsa-miR-151a-3p	3806.68	1.9111	0.00412808
hsa-miR-4532	194.961	2.13739	0.0104096
hsa-miR-100-5p	5399.07	2.22394	0.000190589
hsa-let-7e-5p	3248.04	2.25958	1.1743e-06
hsa-miR-199b-3p	4537.72	2.26032	0.000895099
hsa-miR-200c-3p	6058.16	2.31914	0.0191545
hsa-miR-193b-5p	304.418	2.42088	0.000112603
hsa-miR-217	3141.08	2.6751	0.000340632
hsa-miR-6886-3p	168.032	2.75236	0.0460517
hsa-miR-183-5p	2070.14	2.78604	0.00630326
hsa-let-7c-5p	3962.77	2.84833	4.07222e-05
hsa-miR-122-5p	119711	3.31633	0.00274984
hsa-let-7b-3p	549.496	3.3297	6.34094e-11
hsa-miR-4510	385.687	3.51321	4.35612e-15
hsa-miR-148a-3p	73913.1	3.99277	6.30857e-12
hsa-miR-483-5p	4111.73	4.11778	5.68249e-05
hsa-miR-514a-5p	2003.92	5.5919	1.1743e-06
