# Supplementary material for: Dysregulated miRNAs modulate tumor microenvironment associated signaling networks in pancreatic ductal adenocarcinoma
Source: Precis Clin Med. 2023 Mar 10;6(1):pbad004. doi: 10.1093/pcmedi/pbad004 (PMC10052370; doi:10.1093/pcmedi/pbad004)
Supplement: pbad004_Supplemental_Figures [file pbad004_supplemental_figures.zip › Suppl.Table S7_Plasma_DEmiRNA-DEG.xlsx]

## Sheet: plasma_target mRNAs_exp_high
Supplementary Table S7. Opposite expression pairing of PDAC plasma DEmiRNAs and tumor tissue DEGs
DE miRNA		Target DEG
ID	Expr Log Ratio	Source	Confidence	ID	Expr Log Ratio
hsa-let-7g-3p	-5.468	TargetScan Human	High (predicted)	FOXC2	3.007
hsa-let-7g-3p	-5.468	TargetScan Human	High (predicted)	RAC1	1.035
hsa-let-7g-3p	-5.468	TargetScan Human	High (predicted)	TNFSF11	3.468
hsa-let-7f-1-3p	-4.338	TargetScan Human	High (predicted)	EREG	3.555
hsa-let-7f-1-3p	-4.338	TargetScan Human	High (predicted)	PMAIP1	1.368
hsa-let-7c-5p	2.848	TargetScan Human	High (predicted)	CPA4	-2.251
hsa-let-7c-5p	2.848	TargetScan Human	High (predicted)	GATM	-5.115
hsa-let-7c-5p	2.848	TargetScan Human	High (predicted)	KCNJ11	-4.125
hsa-let-7c-5p	2.848	miRecords	Experimentally Observed	KCNJ16	-6.542
hsa-let-7c-5p	2.848	TargetScan Human	High (predicted)	PALD1	-1.904
hsa-let-7c-5p	2.848	TargetScan Human	High (predicted)	TGFBR3	-1.927
hsa-let-7c-5p	2.848	TargetScan Human	High (predicted)	TUBB4A	-3.27
hsa-let-7c-5p	2.848	TargetScan Human	High (predicted)	USP44	-2.384
hsa-let-7c-5p	2.848	TargetScan Human	High (predicted)	XCR1	-3.207
hsa-let-7c-5p	2.848	TargetScan Human	High (predicted)	ZBTB16	-2.725
hsa-miR-1185-2-3p	-5.813	TargetScan Human	High (predicted)	DUSP6	2.336
hsa-let-7i-3p	-5.037	TargetScan Human	High (predicted)	ACTB	1.259
hsa-let-7i-3p	-5.037	TargetScan Human	High (predicted)	HOXD10	4.601
hsa-miR-100-3p	-4.669	TargetScan Human	High (predicted)	BCAR3	1.931
hsa-miR-100-5p	2.224	Ingenuity Expert Findings,TargetScan Human,miRecords	Experimentally Observed,High (predicted)	FGFR3	-2.911
hsa-miR-100-5p	2.224	TargetScan Human	High (predicted)	SPN	-1.332
hsa-miR-101-3p	-1.178	TarBase,TargetScan Human,miRecords	Experimentally Observed,High (predicted)	EZH2	1.091
hsa-miR-101-3p	-1.178	TarBase,TargetScan Human,miRecords	Experimentally Observed,High (predicted)	MYCN	4.228
hsa-miR-101-3p	-1.178	TargetScan Human,miRecords	Experimentally Observed,Moderate (predicted)	PTGS2	2.059
hsa-miR-10a-5p	1.813	TargetScan Human	High (predicted)	ELOVL2	-3.291
hsa-miR-10a-5p	1.813	TargetScan Human	High (predicted)	HCN1	-2.357
hsa-miR-10a-5p	1.813	TargetScan Human	High (predicted)	KCNJ3	-3.171
hsa-miR-1199-5p	-2.005	TargetScan Human	High (predicted)	GJB2	3.504
hsa-miR-1199-5p	-2.005	TargetScan Human	High (predicted)	MGLL	1.975
hsa-miR-1199-5p	-2.005	TargetScan Human	High (predicted)	OAS2	1.439
hsa-miR-122-5p	3.316	TargetScan Human	High (predicted)	PDK4	-2.787
hsa-miR-122-5p	3.316	TargetScan Human	High (predicted)	RIMS1	-3.019
hsa-miR-122-5p	3.316	TarBase	Experimentally Observed	TRPV6	-4.159
hsa-miR-942-5p	-6.385	TargetScan Human	High (predicted)	FGF1	2.061
hsa-miR-942-5p	-6.385	TargetScan Human	High (predicted)	MAP4K4	1.606
hsa-miR-1225-5p	-6.33	TargetScan Human	High (predicted)	INHBA	2.34
hsa-miR-1226-5p	-5.343	TargetScan Human	High (predicted)	AURKA	2.362
hsa-miR-1226-5p	-5.343	TargetScan Human	High (predicted)	GJB3	3.286
hsa-miR-1229-3p	-6.498	TargetScan Human	High (predicted)	BHLHE41	2.022
hsa-miR-1229-3p	-6.498	TargetScan Human	High (predicted)	BIRC5	2.609
hsa-miR-1229-3p	-6.498	TargetScan Human	High (predicted)	HMGA2	3.377
hsa-miR-1229-3p	-6.498	TargetScan Human	High (predicted)	PPP1R14C	2.458
hsa-miR-1231	-6.78	TargetScan Human	High (predicted)	FOXC2	3.007
hsa-miR-1231	-6.78	TargetScan Human	High (predicted)	NTF4	3.807
hsa-miR-4697-5p	-5.352	TargetScan Human	High (predicted)	ALDOA	1.653
hsa-miR-4697-5p	-5.352	TargetScan Human	High (predicted)	ARHGEF2	1.193
hsa-miR-4697-5p	-5.352	TargetScan Human	High (predicted)	CDKN1A	1.043
hsa-miR-4697-5p	-5.352	TargetScan Human	High (predicted)	EFNB1	1.624
hsa-miR-4697-5p	-5.352	TargetScan Human	High (predicted)	FSCN1	2.424
hsa-miR-4697-5p	-5.352	TargetScan Human	High (predicted)	HMGA1	2.488
hsa-miR-4697-5p	-5.352	TargetScan Human	High (predicted)	KLK10	4.742
hsa-miR-4697-5p	-5.352	TargetScan Human	High (predicted)	OBP2A	3.397
hsa-miR-4697-5p	-5.352	TargetScan Human	High (predicted)	PLCH2	3.365
hsa-miR-4697-5p	-5.352	TargetScan Human	High (predicted)	UNC5B	1.617
hsa-miR-1248	-5.289	TargetScan Human	High (predicted)	FBXO32	1.951
hsa-miR-1252-5p	-6.437	TargetScan Human	High (predicted)	AK4	1.778
hsa-miR-1252-5p	-6.437	TargetScan Human	High (predicted)	DUSP10	1.46
hsa-miR-1252-5p	-6.437	TargetScan Human	High (predicted)	TPM4	1.095
hsa-miR-125b-5p	1.719	Ingenuity Expert Findings,TargetScan Human	Experimentally Observed,Moderate (predicted)	ACSS1	-2.349
hsa-miR-125b-5p	1.719	miRecords	Experimentally Observed	ADAMTS1	-1.686
hsa-miR-125b-5p	1.719	Ingenuity Expert Findings,TargetScan Human	Experimentally Observed,High (predicted)	CCR5	-2.209
hsa-miR-125b-5p	1.719	TargetScan Human	High (predicted)	CD69	-2.819
hsa-miR-125b-5p	1.719	TargetScan Human	High (predicted)	GRB10	-1.555
hsa-miR-125b-5p	1.719	TargetScan Human	High (predicted)	SSTR3	-2.524
hsa-miR-1266-3p	-5.855	TargetScan Human	High (predicted)	ALDOC	1.54
hsa-miR-1266-3p	-5.855	TargetScan Human	High (predicted)	IGFBP3	3.011
hsa-miR-1269b	-18.975	TargetScan Human	High (predicted)	CAP1	1.344
hsa-miR-3689b-3p	-5.811	TargetScan Human	High (predicted)	BAK1	1.428
hsa-miR-3689b-3p	-5.811	TargetScan Human	High (predicted)	COX6B2	4.215
hsa-miR-3689b-3p	-5.811	TargetScan Human	High (predicted)	EFNA5	1.931
hsa-miR-3689b-3p	-5.811	TargetScan Human	High (predicted)	GPRC5A	3.157
hsa-miR-3689b-3p	-5.811	TargetScan Human	High (predicted)	HACD2	1.135
hsa-miR-3689b-3p	-5.811	TargetScan Human	High (predicted)	HCAR1	3.17
hsa-miR-3689b-3p	-5.811	TargetScan Human	High (predicted)	ITGA11	2.113
hsa-miR-3689b-3p	-5.811	TargetScan Human	High (predicted)	PNPLA3	3.447
hsa-miR-3689b-3p	-5.811	TargetScan Human	High (predicted)	PPARD	1.391
hsa-miR-3689b-3p	-5.811	TargetScan Human	High (predicted)	PTGES	3.3
hsa-miR-3689b-3p	-5.811	TargetScan Human	High (predicted)	STX1A	1.969
hsa-miR-3689b-3p	-5.811	TargetScan Human	High (predicted)	ZWINT	1.874
hsa-miR-1275	-4.488	TargetScan Human	High (predicted)	ACTB	1.259
hsa-miR-1275	-4.488	TargetScan Human	High (predicted)	BAK1	1.428
hsa-miR-1275	-4.488	TargetScan Human	High (predicted)	BHLHE41	2.022
hsa-miR-1275	-4.488	TargetScan Human	High (predicted)	CDK18	1.379
hsa-miR-1275	-4.488	TargetScan Human	High (predicted)	FGF1	2.061
hsa-miR-1275	-4.488	TargetScan Human	High (predicted)	HMGA1	2.488
hsa-miR-1275	-4.488	TargetScan Human	High (predicted)	HOXB5	3.258
hsa-miR-1275	-4.488	TargetScan Human	High (predicted)	ID1	2.405
hsa-miR-1275	-4.488	TargetScan Human	High (predicted)	IGF2BP1	2.37
hsa-miR-1275	-4.488	TargetScan Human	High (predicted)	KLK10	4.742
hsa-miR-1275	-4.488	TargetScan Human	High (predicted)	MXD1	1.591
hsa-miR-1275	-4.488	TargetScan Human	High (predicted)	MYL12A	1.154
hsa-miR-1275	-4.488	TargetScan Human	High (predicted)	NR1D1	1.586
hsa-miR-1275	-4.488	TargetScan Human	High (predicted)	PIAS3	1.16
hsa-miR-1275	-4.488	TargetScan Human	High (predicted)	PLCH2	3.365
hsa-miR-1275	-4.488	TargetScan Human	High (predicted)	TRIM29	4.508
hsa-miR-3681-3p	-5.456	TargetScan Human	High (predicted)	GRIN2D	1.731
hsa-miR-3681-3p	-5.456	TargetScan Human	High (predicted)	NEK2	3.355
hsa-miR-612	-5.582	TargetScan Human	High (predicted)	KLK10	4.742
hsa-miR-612	-5.582	TargetScan Human	High (predicted)	MGLL	1.975
hsa-miR-612	-5.582	TargetScan Human	High (predicted)	TEAD3	1.345
hsa-miR-1289	-5.993	TargetScan Human	High (predicted)	EFNA5	1.931
hsa-miR-1289	-5.993	TargetScan Human	High (predicted)	ENO3	1.009
hsa-miR-1289	-5.993	TargetScan Human	High (predicted)	PERP	1.696
hsa-miR-1298-3p	-5.233	TargetScan Human	High (predicted)	CD58	1.547
hsa-miR-1298-3p	-5.233	TargetScan Human	High (predicted)	OAS2	1.439
hsa-miR-1298-3p	-5.233	TargetScan Human	High (predicted)	PMAIP1	1.368
hsa-miR-3666	-6.386	TargetScan Human	High (predicted)	BHLHE41	2.022
hsa-miR-3666	-6.386	TargetScan Human	High (predicted)	EREG	3.555
hsa-miR-3666	-6.386	TargetScan Human	High (predicted)	LRP8	1.432
hsa-miR-3666	-6.386	TargetScan Human	High (predicted)	MXD1	1.591
hsa-miR-3666	-6.386	TargetScan Human	High (predicted)	PPARG	2.213
hsa-miR-130b-5p	-3.105	TargetScan Human	High (predicted)	RAET1L	4.773
hsa-miR-130b-5p	-3.105	TargetScan Human	High (predicted)	TNFRSF11B	2.667
hsa-miR-130b-5p	-3.105	TargetScan Human	High (predicted)	ULBP2	3.768
hsa-miR-939-5p	-6.034	TargetScan Human	High (predicted)	ALPP	5.193
hsa-miR-939-5p	-6.034	TargetScan Human	High (predicted)	BAK1	1.428
hsa-miR-939-5p	-6.034	TargetScan Human	High (predicted)	CD82	1.382
hsa-miR-939-5p	-6.034	TargetScan Human	High (predicted)	CDK18	1.379
hsa-miR-939-5p	-6.034	TargetScan Human	High (predicted)	CDKN1A	1.043
hsa-miR-939-5p	-6.034	TargetScan Human	High (predicted)	GPRC5A	3.157
hsa-miR-939-5p	-6.034	TargetScan Human	High (predicted)	HMGA1	2.488
hsa-miR-939-5p	-6.034	TargetScan Human	High (predicted)	KDELR1	1.017
hsa-miR-939-5p	-6.034	TargetScan Human	High (predicted)	MXD1	1.591
hsa-miR-939-5p	-6.034	TargetScan Human	High (predicted)	PPARD	1.391
hsa-miR-939-5p	-6.034	TargetScan Human	High (predicted)	RARG	1.161
hsa-miR-939-5p	-6.034	TargetScan Human	High (predicted)	SLC35A2	1.018
hsa-miR-939-5p	-6.034	TargetScan Human	High (predicted)	TNNT1	2.842
hsa-miR-135a-5p	-4.378	TargetScan Human	High (predicted)	HOXA10	3.415
hsa-miR-135a-5p	-4.378	Ingenuity Expert Findings,TargetScan Human	Experimentally Observed,Moderate (predicted)	RUNX2	1.706
hsa-miR-135a-5p	-4.378	TargetScan Human	High (predicted)	TNFRSF11B	2.667
hsa-miR-142-3p	-1.52	TargetScan Human	High (predicted)	HMGA2	3.377
hsa-miR-142-3p	-1.52	TargetScan Human	High (predicted)	RAC1	1.035
hsa-miR-142-5p	-1.941	TargetScan Human	High (predicted)	MYL12A	1.154
hsa-miR-142-5p	-1.941	TargetScan Human	High (predicted)	TNFAIP6	3.214
hsa-miR-143-3p	1.591	TargetScan Human	High (predicted)	FHIT	-1.208
hsa-miR-143-3p	1.591	TargetScan Human	High (predicted)	GAD2	-4.694
hsa-miR-143-3p	1.591	TargetScan Human	High (predicted)	GATM	-5.115
hsa-miR-143-3p	1.591	TargetScan Human	High (predicted)	XCR1	-3.207
hsa-miR-144-3p	-4.078	TargetScan Human	High (predicted)	PTHLH	3.079
hsa-miR-144-3p	-4.078	TargetScan Human	High (predicted)	TNFSF11	3.468
hsa-miR-7153-5p	-5.273	TargetScan Human	High (predicted)	COX6B2	4.215
hsa-miR-7153-5p	-5.273	Ingenuity Expert Findings	Experimentally Observed	IL1RAP	1.884
hsa-miR-7153-5p	-5.273	TargetScan Human	High (predicted)	PMAIP1	1.368
hsa-miR-148a-3p	3.993	Ingenuity Expert Findings,TargetScan Human	Experimentally Observed,High (predicted)	CCKBR	-5.084
hsa-miR-148a-3p	3.993	TarBase,miRecords	Experimentally Observed	DNMT3B	-1.689
hsa-miR-148a-3p	3.993	TargetScan Human	High (predicted)	KCNJ6	-2.495
hsa-miR-148a-3p	3.993	TargetScan Human	High (predicted)	PCDH10	-2.309
hsa-miR-148a-3p	3.993	TargetScan Human	High (predicted)	SNAP91	-2.306
hsa-miR-150-5p	-3.614	TargetScan Human	High (predicted)	EREG	3.555
hsa-miR-150-5p	-3.614	TargetScan Human	High (predicted)	NPR3	2.372
hsa-miR-150-5p	-3.614	TargetScan Human	High (predicted)	PERP	1.696
hsa-miR-151a-3p	1.911	TargetScan Human	High (predicted)	ADAM7	-4.999
hsa-miR-151a-3p	1.911	TargetScan Human	High (predicted)	UCHL1	-1.698
hsa-miR-153-3p	-4.175	TargetScan Human	High (predicted)	EPHA4	2.032
hsa-miR-153-3p	-4.175	TargetScan Human	High (predicted)	KLF5	2.286
hsa-miR-153-3p	-4.175	TargetScan Human	High (predicted)	PTPN14	1.39
hsa-miR-1539	-6.595	TargetScan Human	High (predicted)	FOXC2	3.007
hsa-miR-1539	-6.595	TargetScan Human	High (predicted)	HCAR2	4.266
hsa-miR-154-5p	-5.813	TargetScan Human	High (predicted)	PCNA	1.117
hsa-miR-15a-5p	-2.684	TarBase	Experimentally Observed	ADSS2	1.07
hsa-miR-15a-5p	-2.684	TargetScan Human	High (predicted)	AK4	1.778
hsa-miR-15a-5p	-2.684	Ingenuity Expert Findings,TargetScan Human	Experimentally Observed,Moderate (predicted)	ANLN	2.384
hsa-miR-15a-5p	-2.684	Ingenuity Expert Findings,TargetScan Human,miRecords	Experimentally Observed,High (predicted)	CCNE1	2.459
hsa-miR-15a-5p	-2.684	Ingenuity Expert Findings	Experimentally Observed	CCNF	1.658
hsa-miR-15a-5p	-2.684	TargetScan Human	High (predicted)	GORASP2	1.213
hsa-miR-15a-5p	-2.684	Ingenuity Expert Findings,TargetScan Human,miRecords	Experimentally Observed,High (predicted)	HMGA1	2.488
hsa-miR-15a-5p	-2.684	TargetScan Human	High (predicted)	HMGA2	3.377
hsa-miR-15a-5p	-2.684	TarBase,TargetScan Human	Experimentally Observed,Moderate (predicted)	ITGA2	2.482
hsa-miR-15a-5p	-2.684	TarBase,TargetScan Human	Experimentally Observed,High (predicted)	KCNN4	3.342
hsa-miR-15a-5p	-2.684	TarBase	Experimentally Observed	NPR3	2.372
hsa-miR-15a-5p	-2.684	TarBase	Experimentally Observed	PLK1	2.224
hsa-miR-15a-5p	-2.684	TarBase,TargetScan Human	Experimentally Observed,High (predicted)	PNP	1.234
hsa-miR-15a-5p	-2.684	TarBase	Experimentally Observed	PTGS2	2.059
hsa-miR-15a-5p	-2.684	TargetScan Human	High (predicted)	SNCG	2.717
hsa-miR-15a-5p	-2.684	TarBase	Experimentally Observed	UBE2S	2.359
hsa-miR-106a-5p	-5.251	Ingenuity Expert Findings,TarBase,TargetScan Human,miRecords	Experimentally Observed,High (predicted)	CDKN1A	1.043
hsa-miR-106a-5p	-5.251	TargetScan Human	High (predicted)	EGLN3	1.443
hsa-miR-106a-5p	-5.251	TargetScan Human	High (predicted)	EPHA4	2.032
hsa-miR-106a-5p	-5.251	Ingenuity Expert Findings	Experimentally Observed	PPARG	2.213
hsa-miR-106a-5p	-5.251	TargetScan Human	High (predicted)	PTHLH	3.079
hsa-miR-106a-5p	-5.251	TargetScan Human	High (predicted)	RHOC	1.347
hsa-miR-106a-5p	-5.251	Ingenuity Expert Findings	Experimentally Observed	TP63	3.927
hsa-miR-181b-2-3p	-7.15	TargetScan Human	High (predicted)	CKS2	2.827
hsa-miR-181b-2-3p	-7.15	TargetScan Human	High (predicted)	CYP19A1	3.123
hsa-miR-183-5p	2.786	TargetScan Human	High (predicted)	GJD2	-4.754
hsa-miR-183-5p	2.786	TargetScan Human	High (predicted)	MAPK8IP1	-1.883
hsa-miR-183-5p	2.786	Ingenuity Expert Findings,TargetScan Human	Experimentally Observed,High (predicted)	PDCD4	-2.517
hsa-miR-4802-5p	-5.675	TargetScan Human	High (predicted)	EDIL3	2.131
hsa-miR-185-5p	-2.07	miRecords	Experimentally Observed	CCNE1	2.459
hsa-miR-185-5p	-2.07	TargetScan Human,miRecords	Experimentally Observed,Moderate (predicted)	HMGA2	3.377
hsa-miR-185-5p	-2.07	TargetScan Human	High (predicted)	IL2RA	2.491
hsa-miR-185-5p	-2.07	TargetScan Human	High (predicted)	SCD	1.887
hsa-miR-186-5p	-2.64	Ingenuity Expert Findings	Experimentally Observed	HMGA2	3.377
hsa-miR-186-5p	-2.64	TargetScan Human	High (predicted)	NEK7	1.005
hsa-miR-186-5p	-2.64	TargetScan Human	High (predicted)	PTTG1	2.113
hsa-miR-18b-5p	-6.796	Ingenuity Expert Findings	Experimentally Observed	CDKN1A	1.043
hsa-miR-18b-5p	-6.796	Ingenuity Expert Findings,TargetScan Human	Experimentally Observed,Moderate (predicted)	PIAS3	1.16
hsa-miR-18b-5p	-6.796	Ingenuity Expert Findings	Experimentally Observed	TP63	3.927
hsa-miR-1911-3p	-5.824	TargetScan Human	High (predicted)	AURKA	2.362
hsa-miR-1911-3p	-5.824	TargetScan Human	High (predicted)	COX6B2	4.215
hsa-miR-1911-3p	-5.824	TargetScan Human	High (predicted)	EREG	3.555
hsa-miR-1911-3p	-5.824	TargetScan Human	High (predicted)	FLNB	1.552
hsa-miR-1911-5p	-5.919	TargetScan Human	High (predicted)	IL1RN	3.139
hsa-miR-6764-5p	-6.01	TargetScan Human	High (predicted)	ADAMTS14	2.161
hsa-miR-6764-5p	-6.01	TargetScan Human	High (predicted)	ALDOC	1.54
hsa-miR-6764-5p	-6.01	TargetScan Human	High (predicted)	COL8A2	1.7
hsa-miR-6764-5p	-6.01	TargetScan Human	High (predicted)	LIF	2.054
hsa-miR-6764-5p	-6.01	TargetScan Human	High (predicted)	TNNT1	2.842
hsa-miR-193a-3p	-5.233	TargetScan Human	High (predicted)	CST6	3.608
hsa-miR-193a-3p	-5.233	TargetScan Human	High (predicted)	EFNB2	2.707
hsa-miR-193a-3p	-5.233	TargetScan Human	High (predicted)	KRAS	1.323
hsa-miR-193a-3p	-5.233	TargetScan Human	High (predicted)	MYCN	4.228
hsa-miR-193a-3p	-5.233	TargetScan Human,miRecords	Experimentally Observed,High (predicted)	PLAU	2.151
hsa-miR-193a-3p	-5.233	TargetScan Human	High (predicted)	PMAIP1	1.368
hsa-miR-193b-5p	2.421	TargetScan Human	High (predicted)	AKR1C1	-1.314
hsa-miR-193b-5p	2.421	TargetScan Human	High (predicted)	CNR1	-2.866
hsa-miR-193b-5p	2.421	TargetScan Human	High (predicted)	DPH6	-1.01
hsa-miR-193b-5p	2.421	TargetScan Human	High (predicted)	RORC	-2.899
hsa-miR-193b-5p	2.421	TargetScan Human	High (predicted)	TNFSF14	-1.771
hsa-miR-193b-5p	2.421	TargetScan Human	High (predicted)	VIPR2	-4.442
hsa-miR-16-2-3p	1.783	TargetScan Human	High (predicted)	KCNJ6	-2.495
hsa-miR-16-2-3p	1.783	TargetScan Human	High (predicted)	SYT16	-3.356
hsa-miR-3135b	-2.271	TargetScan Human	High (predicted)	PLCH2	3.365
hsa-miR-3135b	-2.271	TargetScan Human	High (predicted)	STX1A	1.969
hsa-miR-197-3p	-1.514	TargetScan Human	High (predicted)	CKS1B	1.636
hsa-miR-197-3p	-1.514	TargetScan Human	High (predicted)	HCAR1	3.17
hsa-miR-197-3p	-1.514	TargetScan Human	High (predicted)	IGFBP3	3.011
hsa-miR-197-3p	-1.514	TargetScan Human	High (predicted)	MAP4K4	1.606
hsa-miR-199b-3p	2.26	TargetScan Human	High (predicted)	CXCL11	-2.462
hsa-miR-199b-3p	2.26	TargetScan Human	High (predicted)	FCGR3B	-2.674
hsa-miR-199b-3p	2.26	TargetScan Human	High (predicted)	RPS6KA6	-2.216
hsa-miR-199b-3p	2.26	TargetScan Human	High (predicted)	SYT16	-3.356
hsa-miR-19a-3p	-4.06	TargetScan Human	High (predicted)	ADSS2	1.07
hsa-miR-19a-3p	-4.06	TargetScan Human	High (predicted)	EFNB2	2.707
hsa-miR-19a-3p	-4.06	TargetScan Human	High (predicted)	EREG	3.555
hsa-miR-19a-3p	-4.06	TargetScan Human	High (predicted)	IGFBP3	3.011
hsa-miR-19a-3p	-4.06	TargetScan Human	High (predicted)	MXD1	1.591
hsa-miR-19a-3p	-4.06	TargetScan Human	High (predicted)	MYCN	4.228
hsa-miR-200b-5p	-4.98	TargetScan Human	High (predicted)	CKS2	2.827
hsa-miR-200c-3p	2.319	TargetScan Human	High (predicted)	GSTA4	-1.069
hsa-miR-200c-3p	2.319	TargetScan Human	High (predicted)	NR5A2	-4.736
hsa-miR-2117	-5.622	TargetScan Human	High (predicted)	IL1RAP	1.884
hsa-miR-2117	-5.622	TargetScan Human	High (predicted)	INHBA	2.34
hsa-miR-2117	-5.622	TargetScan Human	High (predicted)	MAP4K4	1.606
hsa-miR-2117	-5.622	TargetScan Human	High (predicted)	PMAIP1	1.368
hsa-miR-214-5p	-4.161	TargetScan Human	High (predicted)	CARD11	1.723
hsa-miR-214-5p	-4.161	TargetScan Human	High (predicted)	RRM2	1.64
hsa-miR-217	2.675	TargetScan Human	High (predicted)	DPH6	-1.01
hsa-miR-217	2.675	TargetScan Human	High (predicted)	PTP4A1	-2.95
hsa-miR-22-3p	-2.895	TargetScan Human	High (predicted)	DUSP10	1.46
hsa-miR-22-3p	-2.895	TargetScan Human	High (predicted)	PMAIP1	1.368
hsa-miR-22-3p	-2.895	TargetScan Human	High (predicted)	RCOR1	1.126
hsa-miR-22-3p	-2.895	TargetScan Human	High (predicted)	VASP	1.332
hsa-miR-22-3p	-2.895	TargetScan Human	High (predicted)	YWHAZ	1.149
hsa-miR-22-5p	-2.876	TargetScan Human	High (predicted)	ARHGEF2	1.193
hsa-miR-22-5p	-2.876	TargetScan Human	High (predicted)	ITPR3	1.728
hsa-miR-222-3p	-2.198	TargetScan Human	High (predicted)	GJB6	3.929
hsa-miR-222-3p	-2.198	TargetScan Human,miRecords	Experimentally Observed,Moderate (predicted)	MMP1	4.253
hsa-miR-221-5p	-2.784	TargetScan Human	High (predicted)	COL8A2	1.7
hsa-miR-221-5p	-2.784	TargetScan Human	High (predicted)	KLK10	4.742
hsa-miR-221-5p	-2.784	TargetScan Human	High (predicted)	TP63	3.927
hsa-miR-222-5p	-5.849	TargetScan Human	High (predicted)	CKS1B	1.636
hsa-miR-222-5p	-5.849	TargetScan Human	High (predicted)	SCD	1.887
hsa-miR-23c	-4.997	TargetScan Human	High (predicted)	CLDN14	1.566
hsa-miR-23c	-4.997	Ingenuity Expert Findings,TargetScan Human	Experimentally Observed,Moderate (predicted)	FBXO32	1.951
hsa-miR-23c	-4.997	TargetScan Human,miRecords	Experimentally Observed,Moderate (predicted)	PLAU	2.151
hsa-miR-23c	-4.997	TargetScan Human	High (predicted)	TNFAIP6	3.214
hsa-miR-24-3p	-2.181	miRecords	Experimentally Observed	CDK1	1.718
hsa-miR-24-3p	-2.181	TargetScan Human	High (predicted)	COX6B2	4.215
hsa-miR-24-3p	-2.181	TargetScan Human	High (predicted)	H2AX	1.115
hsa-miR-24-3p	-2.181	TargetScan Human	High (predicted)	IL1A	2.806
hsa-miR-24-3p	-2.181	TargetScan Human	High (predicted)	LAMB3	3.228
hsa-miR-24-3p	-2.181	Ingenuity Expert Findings	Experimentally Observed	PMAIP1	1.368
hsa-miR-24-3p	-2.181	TargetScan Human	High (predicted)	PPARG	2.213
hsa-miR-26b-5p	-1.838	Ingenuity Expert Findings,TargetScan Human	Experimentally Observed,Moderate (predicted)	BAK1	1.428
hsa-miR-26b-5p	-1.838	Ingenuity Expert Findings,TargetScan Human	Experimentally Observed,Moderate (predicted)	EPHA2	1.948
hsa-miR-26b-5p	-1.838	Ingenuity Expert Findings,TarBase,TargetScan Human,miRecords	Experimentally Observed,High (predicted)	EZH2	1.091
hsa-miR-26b-5p	-1.838	TargetScan Human	High (predicted)	HMGA1	2.488
hsa-miR-26b-5p	-1.838	TargetScan Human	High (predicted)	HMGA2	3.377
hsa-miR-26b-5p	-1.838	TargetScan Human	High (predicted)	PMAIP1	1.368
hsa-miR-26b-5p	-1.838	Ingenuity Expert Findings,TargetScan Human	Experimentally Observed,Moderate (predicted)	PTGS2	2.059
hsa-miR-27b-5p	-5.347	TargetScan Human	High (predicted)	IL1B	3.666
hsa-miR-27b-5p	-5.347	TargetScan Human	High (predicted)	MXD1	1.591
hsa-miR-27b-5p	-5.347	TargetScan Human	High (predicted)	PCNA	1.117
hsa-miR-29b-3p	-1.382	Ingenuity Expert Findings	Experimentally Observed	ADAMTS14	2.161
hsa-miR-29b-3p	-1.382	TargetScan Human	High (predicted)	ADAMTS7	1.342
hsa-miR-29b-3p	-1.382	TargetScan Human	High (predicted)	BAK1	1.428
hsa-miR-29b-3p	-1.382	TargetScan Human	High (predicted)	COL11A1	2.803
hsa-miR-29b-3p	-1.382	TargetScan Human	High (predicted)	COL7A1	3.125
hsa-miR-29b-3p	-1.382	TargetScan Human	High (predicted)	EFNA5	1.931
hsa-miR-29b-3p	-1.382	TargetScan Human	High (predicted)	ID1	2.405
hsa-miR-29b-3p	-1.382	TargetScan Human	High (predicted)	MYCN	4.228
hsa-miR-29b-3p	-1.382	TargetScan Human	High (predicted)	PTHLH	3.079
hsa-miR-29b-3p	-1.382	TargetScan Human	High (predicted)	RAET1L	4.773
hsa-miR-29b-3p	-1.382	TargetScan Human	High (predicted)	ULBP2	3.768
hsa-miR-301b-5p	-6.303	Ingenuity Expert Findings	Experimentally Observed	EGLN3	1.443
hsa-miR-301b-5p	-6.303	TargetScan Human	High (predicted)	PTPN12	1.46
hsa-miR-3064-5p	-5.589	TargetScan Human	High (predicted)	CKS1B	1.636
hsa-miR-3064-5p	-5.589	TargetScan Human	High (predicted)	COX6B2	4.215
hsa-miR-3064-5p	-5.589	TargetScan Human	High (predicted)	CSTB	3.176
hsa-miR-3064-5p	-5.589	TargetScan Human	High (predicted)	IL11	2.368
hsa-miR-3064-5p	-5.589	TargetScan Human	High (predicted)	PTPN12	1.46
hsa-miR-3064-5p	-5.589	TargetScan Human	High (predicted)	PTPN14	1.39
hsa-miR-3064-5p	-5.589	TargetScan Human	High (predicted)	UNC5B	1.617
hsa-miR-7706	-5.874	TargetScan Human	High (predicted)	SRD5A1	1.864
hsa-miR-7706	-5.874	TargetScan Human	High (predicted)	TFAP2A	3.567
hsa-miR-5787	-6.008	TargetScan Human	High (predicted)	ALDOC	1.54
hsa-miR-5787	-6.008	TargetScan Human	High (predicted)	AURKA	2.362
hsa-miR-5787	-6.008	TargetScan Human	High (predicted)	CKS1B	1.636
hsa-miR-5787	-6.008	TargetScan Human	High (predicted)	COX6B2	4.215
hsa-miR-5787	-6.008	TargetScan Human	High (predicted)	FLNB	1.552
hsa-miR-5787	-6.008	TargetScan Human	High (predicted)	FSCN1	2.424
hsa-miR-5787	-6.008	TargetScan Human	High (predicted)	GPRC5A	3.157
hsa-miR-5787	-6.008	TargetScan Human	High (predicted)	HMGA1	2.488
hsa-miR-5787	-6.008	TargetScan Human	High (predicted)	IGF2BP1	2.37
hsa-miR-5787	-6.008	TargetScan Human	High (predicted)	ITGA3	2.205
hsa-miR-5787	-6.008	TargetScan Human	High (predicted)	KCNN4	3.342
hsa-miR-5787	-6.008	TargetScan Human	High (predicted)	KLK10	4.742
hsa-miR-5787	-6.008	TargetScan Human	High (predicted)	LIF	2.054
hsa-miR-5787	-6.008	TargetScan Human	High (predicted)	MYL12A	1.154
hsa-miR-5787	-6.008	TargetScan Human	High (predicted)	PNPLA3	3.447
hsa-miR-5787	-6.008	TargetScan Human	High (predicted)	PTGES	3.3
hsa-miR-5787	-6.008	TargetScan Human	High (predicted)	SH3KBP1	1.225
hsa-miR-5787	-6.008	TargetScan Human	High (predicted)	TEAD3	1.345
hsa-miR-5787	-6.008	TargetScan Human	High (predicted)	UBE2C	3.574
hsa-miR-6071	-5.094	TargetScan Human	High (predicted)	LIF	2.054
hsa-miR-30d-3p	-5.639	TargetScan Human	High (predicted)	CLDN14	1.566
hsa-miR-30d-3p	-5.639	TargetScan Human	High (predicted)	IL1B	3.666
hsa-miR-30e-5p	-2.056	Ingenuity Expert Findings	Experimentally Observed	ADAMTS14	2.161
hsa-miR-30e-5p	-2.056	TarBase,TargetScan Human	Experimentally Observed,Moderate (predicted)	ITGA2	2.482
hsa-miR-30e-5p	-2.056	Ingenuity Expert Findings,TargetScan Human	Experimentally Observed,High (predicted)	MAP4K4	1.606
hsa-miR-30e-5p	-2.056	TarBase	Experimentally Observed	NPR3	2.372
hsa-miR-30e-5p	-2.056	TarBase,TargetScan Human	Experimentally Observed,Moderate (predicted)	NT5E	3.176
hsa-miR-30e-5p	-2.056	TarBase	Experimentally Observed	PNP	1.234
hsa-miR-30e-5p	-2.056	TargetScan Human	High (predicted)	RARG	1.161
hsa-miR-30e-5p	-2.056	Ingenuity Expert Findings,TargetScan Human	Experimentally Observed,High (predicted)	RUNX2	1.706
hsa-miR-30e-5p	-2.056	miRecords	Experimentally Observed	STX1A	1.969
hsa-miR-4510	3.513	TargetScan Human	High (predicted)	ARHGDIG	-2.717
hsa-miR-4510	3.513	TargetScan Human	High (predicted)	CD3E	-2.203
hsa-miR-4510	3.513	TargetScan Human	High (predicted)	DUSP26	-3.499
hsa-miR-4510	3.513	TargetScan Human	High (predicted)	ELOVL2	-3.291
hsa-miR-4510	3.513	TargetScan Human	High (predicted)	ITGAL	-1.552
hsa-miR-4510	3.513	TargetScan Human	High (predicted)	KCNJ6	-2.495
hsa-miR-4510	3.513	TargetScan Human	High (predicted)	PADI2	-1.731
hsa-miR-4510	3.513	TargetScan Human	High (predicted)	PAK3	-2.872
hsa-miR-4510	3.513	TargetScan Human	High (predicted)	PLA2G2A	-3.127
hsa-miR-4510	3.513	TargetScan Human	High (predicted)	SLC2A14	-5.2
hsa-miR-4510	3.513	TargetScan Human	High (predicted)	SSTR3	-2.524
hsa-miR-4510	3.513	TargetScan Human	High (predicted)	TUBB4A	-3.27
hsa-miR-4510	3.513	TargetScan Human	High (predicted)	XCR1	-3.207
hsa-miR-4510	3.513	TargetScan Human	High (predicted)	ZBTB16	-2.725
hsa-miR-3116	-5.47	TargetScan Human	High (predicted)	ALDOA	1.653
hsa-miR-3116	-5.47	TargetScan Human	High (predicted)	IQGAP3	3.221
hsa-miR-3116	-5.47	TargetScan Human	High (predicted)	ITGA11	2.113
hsa-miR-3116	-5.47	TargetScan Human	High (predicted)	KLK10	4.742
hsa-miR-3117-3p	-4.619	TargetScan Human	High (predicted)	LAMC2	3.636
hsa-miR-3137	-5.225	TargetScan Human	High (predicted)	NOG	2.027
hsa-miR-3137	-5.225	TargetScan Human	High (predicted)	UBASH3B	1.028
hsa-miR-3137	-5.225	TargetScan Human	High (predicted)	ZIC2	3.898
hsa-miR-3148	-5.934	TargetScan Human	High (predicted)	S100A4	2.997
hsa-miR-3152-5p	-5.902	TargetScan Human	High (predicted)	AURKA	2.362
hsa-miR-3180	-6.376	TargetScan Human	High (predicted)	CARD11	1.723
hsa-miR-3180	-6.376	TargetScan Human	High (predicted)	CDKN1A	1.043
hsa-miR-3180	-6.376	TargetScan Human	High (predicted)	EFNA5	1.931
hsa-miR-3180	-6.376	TargetScan Human	High (predicted)	FSCN1	2.424
hsa-miR-3180	-6.376	TargetScan Human	High (predicted)	H2AX	1.115
hsa-miR-3180	-6.376	TargetScan Human	High (predicted)	HCAR1	3.17
hsa-miR-3180	-6.376	TargetScan Human	High (predicted)	HMGA1	2.488
hsa-miR-3180	-6.376	TargetScan Human	High (predicted)	HOXB9	3.331
hsa-miR-3180	-6.376	TargetScan Human	High (predicted)	HS3ST3A1	2.962
hsa-miR-3180	-6.376	TargetScan Human	High (predicted)	KRT17	3.699
hsa-miR-3180	-6.376	TargetScan Human	High (predicted)	PLCH2	3.365
hsa-miR-3180	-6.376	TargetScan Human	High (predicted)	PLXNA3	1.243
hsa-miR-3180	-6.376	TargetScan Human	High (predicted)	PODXL2	1.486
hsa-miR-3180	-6.376	TargetScan Human	High (predicted)	STX1A	1.969
hsa-miR-3189-5p	-5.814	TargetScan Human	High (predicted)	GJB2	3.504
hsa-miR-3189-5p	-5.814	TargetScan Human	High (predicted)	HCAR1	3.17
hsa-miR-3189-5p	-5.814	TargetScan Human	High (predicted)	HMGA1	2.488
hsa-miR-3194-3p	-6.955	TargetScan Human	High (predicted)	ALDOC	1.54
hsa-miR-3194-3p	-6.955	TargetScan Human	High (predicted)	CDCA8	2.849
hsa-miR-3194-3p	-6.955	TargetScan Human	High (predicted)	IL1RN	3.139
hsa-miR-3197	-6.577	TargetScan Human	High (predicted)	ID1	2.405
hsa-miR-3197	-6.577	TargetScan Human	High (predicted)	MXD1	1.591
hsa-miR-4791	-5.238	TargetScan Human	High (predicted)	IL1RAP	1.884
hsa-miR-320a	-2.262	TargetScan Human	High (predicted)	MYL12A	1.154
hsa-miR-324-5p	-1.778	TargetScan Human	High (predicted)	SRP9	1.085
hsa-miR-362-3p	-6.353	TargetScan Human	High (predicted)	AK4	1.778
hsa-miR-362-3p	-6.353	TargetScan Human	High (predicted)	HACD2	1.135
hsa-miR-362-3p	-6.353	TargetScan Human	High (predicted)	PTGES	3.3
hsa-miR-362-3p	-6.353	TargetScan Human	High (predicted)	SFN	3.784
hsa-miR-362-3p	-6.353	TargetScan Human	High (predicted)	TNFSF11	3.468
hsa-miR-337-3p	-5.069	TargetScan Human	High (predicted)	HMGA2	3.377
hsa-miR-337-3p	-5.069	TargetScan Human	High (predicted)	TNFAIP6	3.214
hsa-miR-340-3p	-5.292	TargetScan Human	High (predicted)	HACD2	1.135
hsa-miR-340-3p	-5.292	TargetScan Human	High (predicted)	HTR1D	4.681
hsa-miR-340-3p	-5.292	TargetScan Human	High (predicted)	ITGB3	2.951
hsa-miR-4664-5p	-5.336	TargetScan Human	High (predicted)	ADAM8	2.837
hsa-miR-4664-5p	-5.336	TargetScan Human	High (predicted)	GPRC5A	3.157
hsa-miR-4664-5p	-5.336	TargetScan Human	High (predicted)	MED15	1.226
hsa-miR-4664-5p	-5.336	TargetScan Human	High (predicted)	SF3B4	1.617
hsa-miR-484	-3.211	TargetScan Human	High (predicted)	FGF1	2.061
hsa-miR-484	-3.211	TargetScan Human	High (predicted)	HK2	1.392
hsa-miR-484	-3.211	TargetScan Human	High (predicted)	LAMB3	3.228
hsa-miR-3605-5p	-6.115	TargetScan Human	High (predicted)	AK4	1.778
hsa-miR-3605-5p	-6.115	TargetScan Human	High (predicted)	CYP19A1	3.123
hsa-miR-3605-5p	-6.115	TargetScan Human	High (predicted)	GJB3	3.286
hsa-miR-3605-5p	-6.115	TargetScan Human	High (predicted)	HACD2	1.135
hsa-miR-3605-5p	-6.115	TargetScan Human	High (predicted)	HMGA1	2.488
hsa-miR-361-5p	-1.268	TargetScan Human	High (predicted)	CKS1B	1.636
hsa-miR-650	-6.56	TargetScan Human	High (predicted)	CDCA8	2.849
hsa-miR-650	-6.56	TargetScan Human	High (predicted)	EDIL3	2.131
hsa-miR-650	-6.56	TargetScan Human	High (predicted)	GRIN2D	1.731
hsa-miR-650	-6.56	TargetScan Human	High (predicted)	HCAR1	3.17
hsa-miR-650	-6.56	TargetScan Human	High (predicted)	IL1RN	3.139
hsa-miR-650	-6.56	TargetScan Human	High (predicted)	ITGB3	2.951
hsa-miR-650	-6.56	TargetScan Human	High (predicted)	RAC1	1.035
hsa-miR-3613-5p	-2.553	TargetScan Human	High (predicted)	HMGA2	3.377
hsa-miR-3618	-5.764	TargetScan Human	High (predicted)	HMGA2	3.377
hsa-miR-3618	-5.764	TargetScan Human	High (predicted)	NEK7	1.005
hsa-miR-362-5p	-2.606	TargetScan Human	High (predicted)	CENPK	2.172
hsa-miR-3667-5p	-6.329	TargetScan Human	High (predicted)	HOXD10	4.601
hsa-miR-3667-5p	-6.329	TargetScan Human	High (predicted)	KLF5	2.286
hsa-miR-3675-5p	-5.183	TargetScan Human	High (predicted)	CYP19A1	3.123
hsa-miR-3675-5p	-5.183	TargetScan Human	High (predicted)	EPHA2	1.948
hsa-miR-3675-5p	-5.183	TargetScan Human	High (predicted)	H2AX	1.115
hsa-miR-3675-5p	-5.183	TargetScan Human	High (predicted)	IGF2BP1	2.37
hsa-miR-3675-5p	-5.183	TargetScan Human	High (predicted)	IL1RN	3.139
hsa-miR-376a-3p	-4.971	TargetScan Human	High (predicted)	PTHLH	3.079
hsa-miR-377-5p	-6.767	TargetScan Human	High (predicted)	SNCG	2.717
hsa-miR-422a	-5.425	TargetScan Human	High (predicted)	NTF4	3.807
hsa-miR-3529-5p	-5.281	TargetScan Human	High (predicted)	CSTB	3.176
hsa-miR-3529-5p	-5.281	TargetScan Human	High (predicted)	UBE2E3	1.361
hsa-miR-3909	-5.722	TargetScan Human	High (predicted)	GJB2	3.504
hsa-miR-3909	-5.722	TargetScan Human	High (predicted)	KCNN4	3.342
hsa-miR-3909	-5.722	TargetScan Human	High (predicted)	RRM2	1.64
hsa-miR-3909	-5.722	TargetScan Human	High (predicted)	SDR16C5	3.818
hsa-miR-3911	-5.803	TargetScan Human	High (predicted)	EFNB1	1.624
hsa-miR-3911	-5.803	TargetScan Human	High (predicted)	TPM4	1.095
hsa-miR-3915	-6.179	TargetScan Human	High (predicted)	H2BC12	1.451
hsa-miR-3915	-6.179	TargetScan Human	High (predicted)	H4C13	2.237
hsa-miR-3915	-6.179	TargetScan Human	High (predicted)	MMP10	2.492
hsa-miR-3928-3p	-6.966	TargetScan Human	High (predicted)	H2BC12	1.451
hsa-miR-3928-3p	-6.966	TargetScan Human	High (predicted)	H4C13	2.237
hsa-miR-4260	-6.265	TargetScan Human	High (predicted)	H1-5	1.793
hsa-miR-4260	-6.265	TargetScan Human	High (predicted)	IGF2BP1	2.37
hsa-miR-4260	-6.265	TargetScan Human	High (predicted)	IGFBP3	3.011
hsa-miR-4260	-6.265	TargetScan Human	High (predicted)	KLK11	2.888
hsa-miR-4286	-3.053	TargetScan Human	High (predicted)	HMGA1	2.488
hsa-miR-4286	-3.053	TargetScan Human	High (predicted)	LIF	2.054
hsa-miR-5581-5p	-6.627	TargetScan Human	High (predicted)	HMGA1	2.488
hsa-miR-5581-5p	-6.627	TargetScan Human	High (predicted)	MMP14	1.599
hsa-miR-4300	-6.003	TargetScan Human	High (predicted)	ALDOC	1.54
hsa-miR-4300	-6.003	TargetScan Human	High (predicted)	BAK1	1.428
hsa-miR-4300	-6.003	TargetScan Human	High (predicted)	COL8A2	1.7
hsa-miR-4300	-6.003	TargetScan Human	High (predicted)	GJB3	3.286
hsa-miR-4300	-6.003	TargetScan Human	High (predicted)	GPRC5A	3.157
hsa-miR-4300	-6.003	TargetScan Human	High (predicted)	HMGA1	2.488
hsa-miR-4300	-6.003	TargetScan Human	High (predicted)	IL1RN	3.139
hsa-miR-4300	-6.003	TargetScan Human	High (predicted)	SEMA7A	2.505
hsa-miR-4310	-5.697	TargetScan Human	High (predicted)	GATA3	2.127
hsa-miR-4329	-6.483	TargetScan Human	High (predicted)	CDKN1A	1.043
hsa-miR-4437	-6.194	TargetScan Human	High (predicted)	BCAN	2.979
hsa-miR-4437	-6.194	TargetScan Human	High (predicted)	OBP2A	3.397
hsa-miR-4437	-6.194	TargetScan Human	High (predicted)	SNCG	2.717
hsa-miR-4437	-6.194	TargetScan Human	High (predicted)	UBE2C	3.574
hsa-miR-548al	-5.278	TargetScan Human	High (predicted)	EPHA4	2.032
hsa-miR-548al	-5.278	TargetScan Human	High (predicted)	PTPN14	1.39
hsa-miR-548al	-5.278	TargetScan Human	High (predicted)	TUBA1C	1.272
hsa-miR-4450	-6.106	TargetScan Human	High (predicted)	CD58	1.547
hsa-miR-4450	-6.106	TargetScan Human	High (predicted)	MMP9	4.643
hsa-miR-4450	-6.106	TargetScan Human	High (predicted)	PORCN	1.534
hsa-miR-4450	-6.106	TargetScan Human	High (predicted)	RARG	1.161
hsa-miR-4473	-6.214	TargetScan Human	High (predicted)	IL2RA	2.491
hsa-miR-4473	-6.214	TargetScan Human	High (predicted)	RRM2	1.64
hsa-miR-4477a	-5.538	TargetScan Human	High (predicted)	KLK11	2.888
hsa-miR-4480	-6.077	TargetScan Human	High (predicted)	ADIPOR1	1.205
hsa-miR-4480	-6.077	TargetScan Human	High (predicted)	BIRC5	2.609
hsa-miR-4480	-6.077	TargetScan Human	High (predicted)	CKS1B	1.636
hsa-miR-4480	-6.077	TargetScan Human	High (predicted)	LIF	2.054
hsa-miR-4484	-2.766	TargetScan Human	High (predicted)	ADAM8	2.837
hsa-miR-4484	-2.766	TargetScan Human	High (predicted)	ANLN	2.384
hsa-miR-4489	-5.682	TargetScan Human	High (predicted)	ADAM8	2.837
hsa-miR-4489	-5.682	TargetScan Human	High (predicted)	EPHA2	1.948
hsa-miR-4489	-5.682	TargetScan Human	High (predicted)	IGF2BP1	2.37
hsa-miR-4489	-5.682	TargetScan Human	High (predicted)	IGFBP3	3.011
hsa-miR-4489	-5.682	TargetScan Human	High (predicted)	IL1RN	3.139
hsa-miR-4493	-6.129	TargetScan Human	High (predicted)	CYP19A1	3.123
hsa-miR-4493	-6.129	TargetScan Human	High (predicted)	RCOR1	1.126
hsa-miR-449c-3p	-6.72	TargetScan Human	High (predicted)	KRAS	1.323
hsa-miR-449c-3p	-6.72	TargetScan Human	High (predicted)	TPM4	1.095
hsa-miR-4509	-5.342	TargetScan Human	High (predicted)	BCAR3	1.931
hsa-miR-450a-1-3p	-4.977	TargetScan Human	High (predicted)	HCAR1	3.17
hsa-miR-450a-1-3p	-4.977	TargetScan Human	High (predicted)	PTGES	3.3
hsa-miR-450a-1-3p	-4.977	TargetScan Human	High (predicted)	RAET1L	4.773
hsa-miR-450a-1-3p	-4.977	TargetScan Human	High (predicted)	ULBP2	3.768
hsa-miR-450a-1-3p	-4.977	TargetScan Human	High (predicted)	YWHAZ	1.149
hsa-miR-769-3p	-2.676	TargetScan Human	High (predicted)	ENO2	1.917
hsa-miR-769-3p	-2.676	TargetScan Human	High (predicted)	HRH1	2.343
hsa-miR-4515	-3.225	TargetScan Human	High (predicted)	CAP1	1.344
hsa-miR-4515	-3.225	TargetScan Human	High (predicted)	IL1RN	3.139
hsa-miR-4515	-3.225	TargetScan Human	High (predicted)	KLK10	4.742
hsa-miR-4515	-3.225	TargetScan Human	High (predicted)	KRT4	3.942
hsa-miR-4515	-3.225	TargetScan Human	High (predicted)	LIF	2.054
hsa-miR-4519	-5.807	TargetScan Human	High (predicted)	CAP1	1.344
hsa-miR-892c-3p	-5.286	TargetScan Human	High (predicted)	ARF4	1.269
hsa-miR-892c-3p	-5.286	TargetScan Human	High (predicted)	MAP4K4	1.606
hsa-miR-4528	-7.388	TargetScan Human	High (predicted)	PMAIP1	1.368
hsa-miR-4529-5p	-7.244	TargetScan Human	High (predicted)	PTGES	3.3
hsa-miR-6500-5p	-5.829	TargetScan Human	High (predicted)	CIT	1.82
hsa-miR-6500-5p	-5.829	TargetScan Human	High (predicted)	SDC1	1.978
hsa-miR-6500-5p	-5.829	TargetScan Human	High (predicted)	SLC6A1	1.771
hsa-miR-4640-3p	-5.925	TargetScan Human	High (predicted)	SDR16C5	3.818
hsa-miR-4726-5p	-6.394	TargetScan Human	High (predicted)	ADAMTS14	2.161
hsa-miR-4726-5p	-6.394	TargetScan Human	High (predicted)	CD55	1.803
hsa-miR-4726-5p	-6.394	TargetScan Human	High (predicted)	CD82	1.382
hsa-miR-4726-5p	-6.394	TargetScan Human	High (predicted)	EFNB1	1.624
hsa-miR-4726-5p	-6.394	TargetScan Human	High (predicted)	IGF2BP1	2.37
hsa-miR-4726-5p	-6.394	TargetScan Human	High (predicted)	NR1D1	1.586
hsa-miR-4726-5p	-6.394	TargetScan Human	High (predicted)	PLD4	1.637
hsa-miR-4726-5p	-6.394	TargetScan Human	High (predicted)	PTGES	3.3
hsa-miR-4726-5p	-6.394	TargetScan Human	High (predicted)	TPM4	1.095
hsa-miR-4726-5p	-6.394	TargetScan Human	High (predicted)	TRIM29	4.508
hsa-miR-4726-5p	-6.394	TargetScan Human	High (predicted)	UBASH3B	1.028
hsa-miR-4650-5p	-6.557	TargetScan Human	High (predicted)	CENPA	2.516
hsa-miR-4650-5p	-6.557	TargetScan Human	High (predicted)	LIF	2.054
hsa-miR-4659b-3p	-6.627	TargetScan Human	High (predicted)	FGF1	2.061
hsa-miR-4659b-3p	-6.627	TargetScan Human	High (predicted)	KRAS	1.323
hsa-miR-4659b-5p	-6.263	TargetScan Human	High (predicted)	COL11A1	2.803
hsa-miR-4671-3p	-5.939	TargetScan Human	High (predicted)	IL2RA	2.491
hsa-miR-4671-3p	-5.939	TargetScan Human	High (predicted)	LY75	1.875
hsa-miR-4671-5p	-6.007	TargetScan Human	High (predicted)	IGFBP3	3.011
hsa-miR-4672	-5.442	TargetScan Human	High (predicted)	MAST2	1.282
hsa-miR-4672	-5.442	TargetScan Human	High (predicted)	SRD5A1	1.864
hsa-miR-6858-5p	-6.529	TargetScan Human	High (predicted)	CDKN1A	1.043
hsa-miR-4704-3p	-5.402	TargetScan Human	High (predicted)	MMP10	2.492
hsa-miR-4716-3p	-5.971	TargetScan Human	High (predicted)	ADAMTS7	1.342
hsa-miR-4716-3p	-5.971	TargetScan Human	High (predicted)	AK4	1.778
hsa-miR-4716-3p	-5.971	TargetScan Human	High (predicted)	ALDOC	1.54
hsa-miR-4716-3p	-5.971	TargetScan Human	High (predicted)	BAK1	1.428
hsa-miR-4716-3p	-5.971	TargetScan Human	High (predicted)	CDKN1A	1.043
hsa-miR-4716-3p	-5.971	TargetScan Human	High (predicted)	DUSP10	1.46
hsa-miR-4716-3p	-5.971	TargetScan Human	High (predicted)	EFNB1	1.624
hsa-miR-4716-3p	-5.971	TargetScan Human	High (predicted)	FGF1	2.061
hsa-miR-4716-3p	-5.971	TargetScan Human	High (predicted)	GPRC5A	3.157
hsa-miR-4716-3p	-5.971	TargetScan Human	High (predicted)	HMGA1	2.488
hsa-miR-4716-3p	-5.971	TargetScan Human	High (predicted)	IGF2BP1	2.37
hsa-miR-4716-3p	-5.971	TargetScan Human	High (predicted)	IL11	2.368
hsa-miR-4716-3p	-5.971	TargetScan Human	High (predicted)	IL2RA	2.491
hsa-miR-4716-3p	-5.971	TargetScan Human	High (predicted)	ITGA3	2.205
hsa-miR-4716-3p	-5.971	TargetScan Human	High (predicted)	PLK1	2.224
hsa-miR-4716-3p	-5.971	TargetScan Human	High (predicted)	PPARD	1.391
hsa-miR-4716-3p	-5.971	TargetScan Human	High (predicted)	RHOC	1.347
hsa-miR-4716-3p	-5.971	TargetScan Human	High (predicted)	SRD5A1	1.864
hsa-miR-4716-3p	-5.971	TargetScan Human	High (predicted)	TMPRSS4	3.909
hsa-miR-4723-5p	-5.375	TargetScan Human	High (predicted)	BAK1	1.428
hsa-miR-4723-5p	-5.375	TargetScan Human	High (predicted)	CDK18	1.379
hsa-miR-4723-5p	-5.375	TargetScan Human	High (predicted)	CKS1B	1.636
hsa-miR-4723-5p	-5.375	TargetScan Human	High (predicted)	COL8A2	1.7
hsa-miR-4723-5p	-5.375	TargetScan Human	High (predicted)	DUSP10	1.46
hsa-miR-4723-5p	-5.375	TargetScan Human	High (predicted)	EREG	3.555
hsa-miR-4723-5p	-5.375	TargetScan Human	High (predicted)	FGF1	2.061
hsa-miR-4723-5p	-5.375	TargetScan Human	High (predicted)	HMGA1	2.488
hsa-miR-4723-5p	-5.375	TargetScan Human	High (predicted)	ID1	2.405
hsa-miR-4723-5p	-5.375	TargetScan Human	High (predicted)	IGF2BP1	2.37
hsa-miR-4723-5p	-5.375	TargetScan Human	High (predicted)	IL11	2.368
hsa-miR-4723-5p	-5.375	TargetScan Human	High (predicted)	IL2RA	2.491
hsa-miR-4723-5p	-5.375	TargetScan Human	High (predicted)	ITGA3	2.205
hsa-miR-4723-5p	-5.375	TargetScan Human	High (predicted)	KLK10	4.742
hsa-miR-4723-5p	-5.375	TargetScan Human	High (predicted)	LRP8	1.432
hsa-miR-4723-5p	-5.375	TargetScan Human	High (predicted)	MXD1	1.591
hsa-miR-4723-5p	-5.375	TargetScan Human	High (predicted)	MYL12A	1.154
hsa-miR-4723-5p	-5.375	TargetScan Human	High (predicted)	NR1D1	1.586
hsa-miR-4723-5p	-5.375	TargetScan Human	High (predicted)	PLCH2	3.365
hsa-miR-4723-5p	-5.375	TargetScan Human	High (predicted)	PLK1	2.224
hsa-miR-4723-5p	-5.375	TargetScan Human	High (predicted)	PNPLA3	3.447
hsa-miR-4723-5p	-5.375	TargetScan Human	High (predicted)	PPARD	1.391
hsa-miR-4723-5p	-5.375	TargetScan Human	High (predicted)	PTHLH	3.079
hsa-miR-4723-5p	-5.375	TargetScan Human	High (predicted)	RARG	1.161
hsa-miR-4727-3p	-6.028	TargetScan Human	High (predicted)	KDELR1	1.017
hsa-miR-4727-3p	-6.028	TargetScan Human	High (predicted)	NEK2	3.355
hsa-miR-4727-3p	-6.028	TargetScan Human	High (predicted)	SLC6A1	1.771
hsa-miR-4737	-6.031	TargetScan Human	High (predicted)	SUMO3	1.163
hsa-miR-4743-5p	-6.061	TargetScan Human	High (predicted)	BAK1	1.428
hsa-miR-4743-5p	-6.061	TargetScan Human	High (predicted)	ITGB3	2.951
hsa-miR-4743-5p	-6.061	TargetScan Human	High (predicted)	KRT17	3.699
hsa-miR-4758-3p	-5.64	TargetScan Human	High (predicted)	BAK1	1.428
hsa-miR-4758-3p	-5.64	TargetScan Human	High (predicted)	CELSR1	2.135
hsa-miR-4758-3p	-5.64	TargetScan Human	High (predicted)	EFNA5	1.931
hsa-miR-4758-3p	-5.64	TargetScan Human	High (predicted)	HMGA1	2.488
hsa-miR-4758-3p	-5.64	TargetScan Human	High (predicted)	ID1	2.405
hsa-miR-4758-3p	-5.64	TargetScan Human	High (predicted)	MMP14	1.599
hsa-miR-4779	-5.679	TargetScan Human	High (predicted)	AK4	1.778
hsa-miR-4779	-5.679	TargetScan Human	High (predicted)	CDK18	1.379
hsa-miR-4779	-5.679	TargetScan Human	High (predicted)	CDKN1A	1.043
hsa-miR-4779	-5.679	TargetScan Human	High (predicted)	EFNB1	1.624
hsa-miR-4779	-5.679	TargetScan Human	High (predicted)	HMGA1	2.488
hsa-miR-4779	-5.679	TargetScan Human	High (predicted)	IGF2BP1	2.37
hsa-miR-4779	-5.679	TargetScan Human	High (predicted)	RARG	1.161
hsa-miR-4779	-5.679	TargetScan Human	High (predicted)	SFN	3.784
hsa-miR-4779	-5.679	TargetScan Human	High (predicted)	SNCG	2.717
hsa-miR-4779	-5.679	TargetScan Human	High (predicted)	SUMO3	1.163
hsa-miR-4779	-5.679	TargetScan Human	High (predicted)	TP63	3.927
hsa-miR-4779	-5.679	TargetScan Human	High (predicted)	UNC5B	1.617
hsa-miR-4786-5p	-5.372	TargetScan Human	High (predicted)	EREG	3.555
hsa-miR-488-3p	-5.551	TargetScan Human	High (predicted)	PAEP	6.695
hsa-miR-491-5p	-2.732	TargetScan Human	High (predicted)	ALPP	5.193
hsa-miR-491-5p	-2.732	TargetScan Human	High (predicted)	BAK1	1.428
hsa-miR-491-5p	-2.732	TargetScan Human	High (predicted)	CDK18	1.379
hsa-miR-491-5p	-2.732	TargetScan Human	High (predicted)	GJB3	3.286
hsa-miR-491-5p	-2.732	TargetScan Human	High (predicted)	UBE2C	3.574
hsa-miR-499b-5p	-5.464	TargetScan Human	High (predicted)	AK4	1.778
hsa-miR-499b-5p	-5.464	TargetScan Human	High (predicted)	ENO2	1.917
hsa-miR-499b-5p	-5.464	TargetScan Human	High (predicted)	H2BC5	1.462
hsa-miR-499b-5p	-5.464	TargetScan Human	High (predicted)	NEK2	3.355
hsa-miR-5000-5p	-5.577	TargetScan Human	High (predicted)	RAC1	1.035
hsa-miR-502-3p	-6.108	TargetScan Human	High (predicted)	MYCN	4.228
hsa-miR-502-3p	-6.108	TargetScan Human	High (predicted)	PMAIP1	1.368
hsa-miR-496	-5.229	TargetScan Human	High (predicted)	BCAR3	1.931
hsa-miR-496	-5.229	TargetScan Human	High (predicted)	EDIL3	2.131
hsa-miR-496	-5.229	TargetScan Human	High (predicted)	MMP10	2.492
hsa-miR-504-5p	-5.971	TargetScan Human	High (predicted)	LIF	2.054
hsa-miR-506-5p	-6.212	TargetScan Human	High (predicted)	CYP19A1	3.123
hsa-miR-506-5p	-6.212	TargetScan Human	High (predicted)	EDIL3	2.131
hsa-miR-506-5p	-6.212	TargetScan Human	High (predicted)	EGLN3	1.443
hsa-miR-514b-5p	-6.023	TargetScan Human	High (predicted)	CKS1B	1.636
hsa-miR-514b-5p	-6.023	TargetScan Human	High (predicted)	CKS2	2.827
hsa-miR-514a-5p	5.592	TargetScan Human	High (predicted)	GPT2	-2.555
hsa-miR-519e-5p	-7.327	TargetScan Human	High (predicted)	MAP4K4	1.606
hsa-miR-548f-5p	-5.393	TargetScan Human	High (predicted)	CSTB	3.176
hsa-miR-548f-5p	-5.393	TargetScan Human	High (predicted)	HMGA2	3.377
hsa-miR-548f-5p	-5.393	TargetScan Human	High (predicted)	MYL12A	1.154
hsa-miR-548b-3p	-5.983	TargetScan Human	High (predicted)	CAP1	1.344
hsa-miR-548w	-6.534	TargetScan Human	High (predicted)	SRP9	1.085
hsa-miR-5572	-6.486	TargetScan Human	High (predicted)	KRT13	5.026
hsa-miR-5572	-6.486	TargetScan Human	High (predicted)	SUMO3	1.163
hsa-miR-5572	-6.486	TargetScan Human	High (predicted)	TNFRSF11B	2.667
hsa-miR-558	-5.775	TargetScan Human	High (predicted)	ECT2	1.999
hsa-miR-558	-5.775	TargetScan Human	High (predicted)	KRT4	3.942
hsa-miR-558	-5.775	TargetScan Human	High (predicted)	MMP1	4.253
hsa-miR-5586-3p	-5.565	TargetScan Human	High (predicted)	HOXB9	3.331
hsa-miR-5586-3p	-5.565	TargetScan Human	High (predicted)	IL2RA	2.491
hsa-miR-561-3p	-7.146	TargetScan Human	High (predicted)	MYL12A	1.154
hsa-miR-570-3p	-5.269	TargetScan Human	High (predicted)	NEK7	1.005
hsa-miR-570-3p	-5.269	TargetScan Human	High (predicted)	PMAIP1	1.368
hsa-miR-6072	-6.707	TargetScan Human	High (predicted)	PRKCI	1.939
hsa-miR-6073	-5.372	TargetScan Human	High (predicted)	PMAIP1	1.368
hsa-miR-609	-6.201	TargetScan Human	High (predicted)	PRKCI	1.939
hsa-miR-624-5p	-5.708	TargetScan Human	High (predicted)	HACD2	1.135
hsa-miR-624-5p	-5.708	TargetScan Human	High (predicted)	IL1RN	3.139
hsa-miR-624-5p	-5.708	TargetScan Human	High (predicted)	LIF	2.054
hsa-miR-6774-5p	-5.799	TargetScan Human	High (predicted)	CCL20	3.221
hsa-miR-6774-5p	-5.799	TargetScan Human	High (predicted)	COL8A2	1.7
hsa-miR-6774-5p	-5.799	TargetScan Human	High (predicted)	HMGA1	2.488
hsa-miR-6774-5p	-5.799	TargetScan Human	High (predicted)	HOXB5	3.258
hsa-miR-6774-5p	-5.799	TargetScan Human	High (predicted)	ITGB3	2.951
hsa-miR-6774-5p	-5.799	TargetScan Human	High (predicted)	SEMA7A	2.505
hsa-miR-6774-5p	-5.799	TargetScan Human	High (predicted)	TOP2A	1.912
hsa-miR-642a-3p	-4.195	TargetScan Human	High (predicted)	IL11	2.368
hsa-miR-642a-3p	-4.195	TargetScan Human	High (predicted)	MMP10	2.492
hsa-miR-647	-5.5	TargetScan Human	High (predicted)	RUNX2	1.706
hsa-miR-6501-5p	-3.369	TargetScan Human	High (predicted)	EGLN3	1.443
hsa-miR-6501-5p	-3.369	TargetScan Human	High (predicted)	FTSJ1	1.048
hsa-miR-6511b-3p	-5.752	TargetScan Human	High (predicted)	HOXD10	4.601
hsa-miR-6511b-3p	-5.752	TargetScan Human	High (predicted)	PPP1R14C	2.458
hsa-miR-670-3p	-5.665	TargetScan Human	High (predicted)	CCNB2	1.814
hsa-miR-670-3p	-5.665	TargetScan Human	High (predicted)	ID1	2.405
hsa-miR-670-3p	-5.665	TargetScan Human	High (predicted)	KDELR2	1.267
hsa-miR-670-3p	-5.665	TargetScan Human	High (predicted)	VASP	1.332
hsa-miR-6715b-3p	-6.082	TargetScan Human	High (predicted)	EREG	3.555
hsa-miR-6715b-3p	-6.082	TargetScan Human	High (predicted)	SRP9	1.085
hsa-miR-6720-3p	-5.969	TargetScan Human	High (predicted)	DUSP6	2.336
hsa-miR-6720-3p	-5.969	TargetScan Human	High (predicted)	EREG	3.555
hsa-miR-6724-5p	-3.445	TargetScan Human	High (predicted)	FLNB	1.552
hsa-miR-6724-5p	-3.445	TargetScan Human	High (predicted)	HMGA1	2.488
hsa-miR-6724-5p	-3.445	TargetScan Human	High (predicted)	HOXB5	3.258
hsa-miR-6724-5p	-3.445	TargetScan Human	High (predicted)	ITGB4	2.44
hsa-miR-6724-5p	-3.445	TargetScan Human	High (predicted)	LIF	2.054
hsa-miR-6741-5p	-6.489	TargetScan Human	High (predicted)	ALPP	5.193
hsa-miR-6741-5p	-6.489	TargetScan Human	High (predicted)	PIAS3	1.16
hsa-miR-6822-5p	-5.907	TargetScan Human	High (predicted)	HMGA1	2.488
hsa-miR-6822-5p	-5.907	TargetScan Human	High (predicted)	IL1RN	3.139
hsa-miR-6842-5p	-6.717	TargetScan Human	High (predicted)	BAK1	1.428
hsa-miR-6842-5p	-6.717	TargetScan Human	High (predicted)	CDKN1A	1.043
hsa-miR-6842-5p	-6.717	TargetScan Human	High (predicted)	EFNB1	1.624
hsa-miR-6842-5p	-6.717	TargetScan Human	High (predicted)	FLNB	1.552
hsa-miR-6842-5p	-6.717	TargetScan Human	High (predicted)	GPR35	2.951
hsa-miR-6842-5p	-6.717	TargetScan Human	High (predicted)	GYS1	1.007
hsa-miR-6842-5p	-6.717	TargetScan Human	High (predicted)	HMGA1	2.488
hsa-miR-6842-5p	-6.717	TargetScan Human	High (predicted)	HOXB5	3.258
hsa-miR-6842-5p	-6.717	TargetScan Human	High (predicted)	IGFBP3	3.011
hsa-miR-6842-5p	-6.717	TargetScan Human	High (predicted)	KCNN4	3.342
hsa-miR-6842-5p	-6.717	TargetScan Human	High (predicted)	KDELR1	1.017
hsa-miR-6842-5p	-6.717	TargetScan Human	High (predicted)	LIF	2.054
hsa-miR-6842-5p	-6.717	TargetScan Human	High (predicted)	PORCN	1.534
hsa-miR-6842-5p	-6.717	TargetScan Human	High (predicted)	SF3B4	1.617
hsa-miR-6842-5p	-6.717	TargetScan Human	High (predicted)	UNC5B	1.617
hsa-miR-6758-3p	-5.264	TargetScan Human	High (predicted)	CRTC2	1.035
hsa-miR-6762-3p	-5.667	TargetScan Human	High (predicted)	MGLL	1.975
hsa-miR-6765-3p	-7.603	TargetScan Human	High (predicted)	BIRC5	2.609
hsa-miR-6765-3p	-7.603	TargetScan Human	High (predicted)	IL11	2.368
hsa-miR-6767-5p	-2.798	TargetScan Human	High (predicted)	EFNB2	2.707
hsa-miR-6767-5p	-2.798	TargetScan Human	High (predicted)	SUMO3	1.163
hsa-miR-6768-5p	-3.603	TargetScan Human	High (predicted)	KLF5	2.286
hsa-miR-6768-5p	-3.603	TargetScan Human	High (predicted)	MAST2	1.282
hsa-miR-6786-5p	-6.884	TargetScan Human	High (predicted)	HMGA1	2.488
hsa-miR-6786-5p	-6.884	TargetScan Human	High (predicted)	NOG	2.027
hsa-miR-6793-3p	-6.213	TargetScan Human	High (predicted)	ARHGEF2	1.193
hsa-miR-6810-5p	-5.745	TargetScan Human	High (predicted)	COX6B2	4.215
hsa-miR-6810-5p	-5.745	TargetScan Human	High (predicted)	GPRC5A	3.157
hsa-miR-6810-5p	-5.745	TargetScan Human	High (predicted)	HMGA1	2.488
hsa-miR-6810-5p	-5.745	TargetScan Human	High (predicted)	LIF	2.054
hsa-miR-6865-5p	-3.339	TargetScan Human	High (predicted)	EFNB1	1.624
hsa-miR-6865-5p	-3.339	TargetScan Human	High (predicted)	PRKCI	1.939
hsa-miR-6865-5p	-3.339	TargetScan Human	High (predicted)	TEAD3	1.345
hsa-miR-6822-3p	-5.685	TargetScan Human	High (predicted)	CEMIP	2.114
hsa-miR-6822-3p	-5.685	TargetScan Human	High (predicted)	CKS1B	1.636
hsa-miR-6822-3p	-5.685	TargetScan Human	High (predicted)	SLC35A2	1.018
hsa-miR-6861-5p	-4.589	TargetScan Human	High (predicted)	TMPRSS4	3.909
hsa-miR-6878-3p	-5.26	TargetScan Human	High (predicted)	ACOT11	1.35
hsa-miR-6878-3p	-5.26	TargetScan Human	High (predicted)	AURKA	2.362
hsa-miR-6878-3p	-5.26	TargetScan Human	High (predicted)	CSNK1E	1.093
hsa-miR-6878-3p	-5.26	TargetScan Human	High (predicted)	CYP19A1	3.123
hsa-miR-6878-3p	-5.26	TargetScan Human	High (predicted)	GPR35	2.951
hsa-miR-6878-3p	-5.26	TargetScan Human	High (predicted)	IL2RA	2.491
hsa-miR-6886-3p	2.752	TargetScan Human	High (predicted)	SYT9	-1.906
hsa-miR-4756-5p	-5.718	TargetScan Human	High (predicted)	AURKA	2.362
hsa-miR-4756-5p	-5.718	TargetScan Human	High (predicted)	BAK1	1.428
hsa-miR-4756-5p	-5.718	TargetScan Human	High (predicted)	CDCA8	2.849
hsa-miR-4756-5p	-5.718	TargetScan Human	High (predicted)	HOXA10	3.415
hsa-miR-4756-5p	-5.718	TargetScan Human	High (predicted)	HOXB9	3.331
hsa-miR-4756-5p	-5.718	TargetScan Human	High (predicted)	PLCH2	3.365
hsa-miR-4756-5p	-5.718	TargetScan Human	High (predicted)	PPARD	1.391
hsa-miR-4756-5p	-5.718	TargetScan Human	High (predicted)	PTGES	3.3
hsa-miR-4756-5p	-5.718	TargetScan Human	High (predicted)	RHOC	1.347
hsa-miR-4756-5p	-5.718	TargetScan Human	High (predicted)	STX1A	1.969
hsa-miR-7111-3p	-5.775	TargetScan Human	High (predicted)	ADIPOR1	1.205
hsa-miR-7111-3p	-5.775	TargetScan Human	High (predicted)	PMAIP1	1.368
hsa-miR-7160-3p	-6.358	TargetScan Human	High (predicted)	EFNB1	1.624
hsa-miR-7160-3p	-6.358	TargetScan Human	High (predicted)	LIF	2.054
hsa-miR-7160-3p	-6.358	TargetScan Human	High (predicted)	PLXNA3	1.243
hsa-miR-7160-3p	-6.358	TargetScan Human	High (predicted)	SRD5A1	1.864
hsa-miR-28-5p	-4.459	TargetScan Human	High (predicted)	CDKN1A	1.043
hsa-miR-28-5p	-4.459	TargetScan Human	High (predicted)	PAEP	6.695
hsa-miR-758-5p	-5.346	TargetScan Human	High (predicted)	H2BC12	1.451
hsa-miR-4498	-6.424	TargetScan Human	High (predicted)	CCNF	1.658
hsa-miR-4498	-6.424	TargetScan Human	High (predicted)	CDK18	1.379
hsa-miR-4498	-6.424	TargetScan Human	High (predicted)	COX6B2	4.215
hsa-miR-4498	-6.424	TargetScan Human	High (predicted)	EFNA5	1.931
hsa-miR-4498	-6.424	TargetScan Human	High (predicted)	FGF1	2.061
hsa-miR-4498	-6.424	TargetScan Human	High (predicted)	FSCN1	2.424
hsa-miR-4498	-6.424	TargetScan Human	High (predicted)	HOXC9	3.416
hsa-miR-4498	-6.424	TargetScan Human	High (predicted)	KLK11	2.888
hsa-miR-4498	-6.424	TargetScan Human	High (predicted)	MGLL	1.975
hsa-miR-4498	-6.424	TargetScan Human	High (predicted)	MMP14	1.599
hsa-miR-4498	-6.424	TargetScan Human	High (predicted)	MYL12A	1.154
hsa-miR-4498	-6.424	TargetScan Human	High (predicted)	PKM	1.672
hsa-miR-4498	-6.424	TargetScan Human	High (predicted)	PLCD3	2.228
hsa-miR-4498	-6.424	TargetScan Human	High (predicted)	PLCH2	3.365
hsa-miR-4498	-6.424	TargetScan Human	High (predicted)	PPARD	1.391
hsa-miR-4498	-6.424	TargetScan Human	High (predicted)	SEMA7A	2.505
hsa-miR-4498	-6.424	TargetScan Human	High (predicted)	TNC	2.642
hsa-miR-7846-3p	-6.264	TargetScan Human	High (predicted)	ACOT11	1.35
hsa-miR-7854-3p	-5.724	TargetScan Human	High (predicted)	KLK10	4.742
hsa-miR-7854-3p	-5.724	TargetScan Human	High (predicted)	PNPLA3	3.447
hsa-miR-7976	-5.504	TargetScan Human	High (predicted)	PLAU	2.151
hsa-miR-363-3p	-1.893	Ingenuity Expert Findings	Experimentally Observed	CDKN1A	1.043
hsa-miR-363-3p	-1.893	TargetScan Human	High (predicted)	DUSP10	1.46
hsa-miR-363-3p	-1.893	Ingenuity Expert Findings	Experimentally Observed	ITGB3	2.951
hsa-miR-363-3p	-1.893	TargetScan Human	High (predicted)	MMP10	2.492
hsa-miR-939-3p	-6.035	TargetScan Human	High (predicted)	BCAN	2.979
hsa-miR-939-3p	-6.035	TargetScan Human	High (predicted)	CELSR1	2.135
hsa-miR-939-3p	-6.035	TargetScan Human	High (predicted)	COX6B2	4.215
hsa-miR-939-3p	-6.035	TargetScan Human	High (predicted)	EFNB1	1.624
hsa-miR-939-3p	-6.035	TargetScan Human	High (predicted)	H2AX	1.115
hsa-miR-939-3p	-6.035	TargetScan Human	High (predicted)	HCAR1	3.17
hsa-miR-939-3p	-6.035	TargetScan Human	High (predicted)	IL2RA	2.491
hsa-miR-939-3p	-6.035	TargetScan Human	High (predicted)	RHOC	1.347
hsa-miR-939-3p	-6.035	TargetScan Human	High (predicted)	TEAD3	1.345
